# Supplementary material for: Towards a Complete DNA Barcode Library of Austrian Lepidoptera
Source: Insects. 2026 May 3;17(5):473. doi: 10.3390/insects17050473 (PMC13207357; doi:10.3390/insects17050473)
Supplement: Supplementary file 1 [file insects-17-00473-s001.zip]

Archive with 5 entries (5 files):
- Table_S4_BINs geographically restricted to Austria with Nearest Neighbor (NN) in BOLD.xlsx
- Table_S2_Species sharing BINs within Austria.xlsx
- Table_S1_Checklist of Austrian Lepidoptera.xlsx
- Table_S5_Newly published species records for the fauna of Austria since the last checklist, supported by DNA barcodes.xlsx
- Table_S3_Taxonomically unresolved BINs.xlsx
