# Supplementary material for: Towards a Complete DNA Barcode Library of Austrian Lepidoptera
Source: Insects. 2026 May 3;17(5):473. doi: 10.3390/insects17050473 (PMC13207357; doi:10.3390/insects17050473)
Supplement: Supplementary file 1 [file insects-17-00473-s001.zip › Table_S4_BINs geographically restricted to Austria with Nearest Neighbor (NN) in BOLD.xlsx]

## Sheet: Tabelle1
BINs geographically restricted to Austria with Nearest Neighbour (NN) in BOLD
family	species	BIN	BIN members	max. intraspecific distance	aver. intraspecific distance	NN dist	NN BIN	NN BIN members	NN family	NN species
Adelidae	Adela croesella	BOLD:AEN1929	2	0.0	0.0	2.0833333	BOLD:AAF0847	17	Adelidae	Adela croesella
Autostichidae	Apatema spec.	BOLD:AEE3454	3	0.0	0.0	3.6858974	BOLD:AAJ1448	14	Autostichidae	Apatema whalleyi
Autostichidae	Symmoca dolomitana	BOLD:ABX5919	1	0.0	0.0	2.247191	BOLD:ACE3881	11	Autostichidae	Symmoca caliginella
Blastobasidae	Blastobasis pannonica	BOLD:ACJ3936	3	0.0	0.0	1.1608623	BOLD:ABW0318	6	Blastobasidae	Blastobasis pannonica
Bucculatricidae	Bucculatrix cristatella	BOLD:AFB2804	2	0.16051364	0.16051364	2.2435896	BOLD:AEC7744	2	Bucculatricidae	Bucculatrix cristatella
Coleophoridae	Coleophora autumnella	BOLD:ABV5206	5	0.80256826	0.44943818	1.8998272	BOLD:ADE0190	7	Coleophoridae
Coleophoridae	Coleophora binderella	BOLD:AER3434	1	0.0	0.0	2.1194606	BOLD:AAD7701	31	Coleophoridae	Coleophora binderella, C. insulicola
Coleophoridae	Coleophora gallipennella	BOLD:ADR7382	2	0.0	0.0	2.8846154	BOLD:AAJ0702	25	Coleophoridae	Coleophora gallipennella
Coleophoridae	Coleophora nubivagella	BOLD:AAO1721	11	0.6677796	0.19693649	3.3333333	BOLD:ABA2333	3	Coleophoridae
Coleophoridae	Coleophora ochripennella	BOLD:ABW5920	2	0.0	0.0	5.102041	BOLD:AFQ4006	1	Coleophoridae
Coleophoridae	Coleophora otidipennella	BOLD:AGR4919	1	0.0	0.0	1.7518249	BOLD:AAB3185	61	Coleophoridae	Coleophora otidipennella
Coleophoridae	Coleophora rectilineella	BOLD:ABU8619	1	0.0	0.0	3.0448718	BOLD:AAF4249	2	Coleophoridae	Coleophora rectilineella
Coleophoridae	Coleophora rectilineella	BOLD:AAF4249	2	0.0	0.0	3.0448718	BOLD:ABU8619	1	Coleophoridae	Coleophora rectilineella
Coleophoridae	Coleophora vibicigerella	BOLD:ABZ7560	6	0.16051364	0.053504545	1.6025641	BOLD:AAY9759	8	Coleophoridae	Coleophora vibicigerella
Coleophoridae	Coleophora virgatella	BOLD:AEI2079	1	0.0	0.0	4.1666665	BOLD:AAJ6673	9	Coleophoridae	Coleophora virgatella
Cosmopterigidae	Eteobalea anonymella	BOLD:ABW5924	8	0.3215434	0.103497855	2.4630542	BOLD:ADK8528	2	Cosmopterigidae	Eteobalea anonymella
Cossidae	Cossus cossus	BOLD:AHC5533	1	0.0	0.0	1.5	BOLD:AHC5539	4	Cossidae	Cossus cossus
Crambidae	Catoptria combinella	BOLD:ACX7911	1	0.0	0.0	3.0448718	BOLD:AAF2085	26	Crambidae	Catoptria combinella
Crambidae	Catoptria radiella	BOLD:ACJ6045	5	0.71813285	0.45973563	1.7921147	BOLD:ABY7192	12	Crambidae	Catoptria radiella
Crambidae	Pediasia pedriolellus	BOLD:ACX7841	2	0.0	0.0	1.2820513	BOLD:AAU2836	6	Crambidae	Pediasia pedriolellus
Crambidae	Pseudobissetia terrestrellus	BOLD:AFE5407	1	0.0	0.0	2.0833333	BOLD:ADJ4069	3	Crambidae	Pseudobissetia terrestrellus
Crambidae	Pseudobissetia terrestrellus	BOLD:ADJ4069	3	0.0	0.0	2.0833333	BOLD:AFE5407	1	Crambidae	Pseudobissetia terrestrellus
Crambidae	Titanio normalis	BOLD:AEE1432	1	0.0	0.0	3.0448718	BOLD:ABW5330	2	Crambidae	Titanio tarraconensis
Crambidae	Udea alpinalis	BOLD:ACE4785	1	0.0	0.0	1.3468014	BOLD:ABZ3980	20	Crambidae	Udea alpinalis
Crambidae	Udea uliginosalis	BOLD:ACE9767	5	0.0	0.0	1.1217948	BOLD:ABZ3980	20	Crambidae	Udea alpinalis
Depressariidae	Fuchsia luteella	BOLD:ABV9803	4	0.16051364	0.08025682	11.469534	BOLD:AAZ8721	4	Crambidae	Scoparia anthracias
Depressariidae	Orophia denisella	BOLD:AAI3458	1	0.0	0.0	1.9230769	BOLD:AEI9729	3	Depressariidae	Orophia denisella
Depressariidae	Orophia denisella	BOLD:AEI9040	1	0.0	0.0	2.2435896	BOLD:AEI9729	3	Depressariidae	Orophia denisella
Depressariidae	Telechrysis tripuncta	BOLD:ADI9373	1	0.0	0.0	4.967949	BOLD:AAM9881	9	Depressariidae	Telechrysis tripuncta
Douglasiidae	Tinagma anchusella	BOLD:ABW5879	2	0.16051364	0.16051364	5.8043118	BOLD:AFT9131	1	Douglasiidae
Elachistidae	Elachista spec.	BOLD:ADO3020	3	1.1235955	0.7490637	6.0897436	BOLD:AAI9389	55	Elachistidae	Elachista atricomella, E. austera, E. vulturna
Elachistidae	Elachista spec.	BOLD:AEP5730	6	0.48154095	0.26253876	2.7350428	BOLD:ABX1382	2	Elachistidae	Elachista filicornella
Elachistidae	Elachista spec.	BOLD:AET3871	1	0.0	0.0	7.3717947	BOLD:AEO7639	1	Drepanidae	Paragnorima fuscescens
Elachistidae	Elachista spec.	BOLD:ACS3093	1	0.0	0.0	3.5	BOLD:ABY3837	6	Elachistidae	Elachista anserinelloides
Elachistidae	Elachista brachypterella	BOLD:ACM6349	2	0.16949153	0.16949153	2.5380712	BOLD:ACK0193	2	Elachistidae	Elachista brachypterella
Elachistidae	Elachista brachypterella	BOLD:ACR6023	3	0.16835016	0.11195145	2.3217247	BOLD:ACK0193	2	Elachistidae	Elachista brachypterella
Elachistidae	Stephensia abbreviatella	BOLD:AEB1105	3	1.9386107	1.4305261	3.5117056	BOLD:ABA8692	10	Elachistidae	Stephensia abbreviatella
Elachistidae	Stephensia abbreviatella	BOLD:ABA8692	10	0.64205456	0.21045122	3.5117056	BOLD:AEB1105	3	Elachistidae	Stephensia abbreviatella
Epermeniidae	Epermenia spec.	BOLD:ACM5100	2	0.0	0.0	6.4102564	BOLD:AAL0665	52	Epermeniidae	Epermenia aequidentellus, E. strictellus
Epermeniidae	Epermenia petrusellus	BOLD:AEH4831	2	0.0	0.0	7.904412	BOLD:AAI5297	11	Epermeniidae	Epermenia imperialella
Erebidae	Watsonarctia deserta	BOLD:ACX8606	3	0.0	0.0	2.5764894	BOLD:AEF8950	6	Erebidae	Watsonarctia deserta
Eriocraniidae	Dyseriocrania spec.	BOLD:AEP5181	3	0.32102728	0.21401818	6.25	BOLD:AAD3058	6	Eriocraniidae	Dyseriocrania griseocapitella
Gelechiidae	Acompsia maculosella	BOLD:AAD5140	3	0.0	0.0	3.0448718	BOLD:AAB3415	32	Gelechiidae	Acompsia tripunctella, A. minorella
Gelechiidae	Acompsia maculosella	BOLD:AEH9396	1	0.0	0.0	1.4423077	BOLD:AAD5139	11	Gelechiidae	Acompsia maculosella
Gelechiidae	Acompsia maculosella	BOLD:AEH9397	2	0.0	0.0	1.4423077	BOLD:AEH9396	1	Gelechiidae	Acompsia maculosella
Gelechiidae	Athrips amoenella	BOLD:AGZ2486	3	0.48154095	0.32102728	1.7628205	BOLD:AAU5392	3	Gelechiidae	Athrips amoenella
Gelechiidae	Athrips amoenella	BOLD:AGZ2488	1	0.0	0.0	1.4634147	BOLD:AAU5392	3	Gelechiidae	Athrips amoenella
Gelechiidae	Atremaea lonchoptera	BOLD:AGP4720	2	0.0	0.0	1.7628205	BOLD:ACR3301	2	Gelechiidae	Atremaea lonchoptera
Gelechiidae	Brachmia procursella	BOLD:ADK8841	1	0.0	0.0	8.424909	private_bin
Gelechiidae	Gnorimoschema nilsi	BOLD:AAL3826	1	0.0	0.0	3.3762057	BOLD:AAF8328	25	Gelechiidae	Gnorimoschema banksiella
Gelechiidae	Megacraspedus binotella	BOLD:ADI7972	1	0.0	0.0	2.4038463	BOLD:ACW5732	1	Gelechiidae	Megacraspedus binotella
Gelechiidae	Megacraspedus binotella	BOLD:ACW5732	1	0.0	0.0	2.4038463	BOLD:ADI7972	1	Gelechiidae	Megacraspedus binotella
Gelechiidae	Mirificarma cytisella	BOLD:ADR9770	1	0.0	0.0	3.3653846	BOLD:ADV3659	1	Gelechiidae	Mirificarma cytisella
Gelechiidae	Mirificarma lentiginosella	BOLD:AEH6105	2	0.0	0.0	1.6025641	BOLD:ABY8674	16	Gelechiidae	Mirificarma lentiginosella
Gelechiidae	Monochroa nomadella	BOLD:ACU4919	14	1.1235955	0.5215942	3.525641	BOLD:ADR2662	6	Gelechiidae	Monochroa nomadella
Gelechiidae	Monochroa nomadella	BOLD:AEJ1375	6	0.17211704	0.057372347	1.8900343	BOLD:AGZ1536	2	Gelechiidae
Gelechiidae	Oxypteryx libertinella	BOLD:ACE5789	3	1.2882447	0.82788706	1.0238907	BOLD:ABZ1714	26	Gelechiidae	Oxypteryx libertinella
Gelechiidae	Oxypteryx libertinella	BOLD:AFB2584	1	0.0	0.0	1.1217948	BOLD:ADL5809	1	Gelechiidae	Oxypteryx libertinella
Gelechiidae	Oxypteryx libertinella	BOLD:ADL5809	1	0.0	0.0	1.1217948	BOLD:AFB2584	1	Gelechiidae	Oxypteryx libertinella
Gelechiidae	Parachronistis albiceps	BOLD:AAD5736	3	0.32102728	0.21401818	1.3333334	BOLD:ACR4410	25	Gelechiidae	Parachronistis albiceps
Gelechiidae	Sattleria styriaca	BOLD:AEH2618	1	0.0	0.0	2.0833333	BOLD:AAM0043	2	Gelechiidae	Sattleria styriaca
Gelechiidae	Sattleria styriaca	BOLD:AAM0043	2	0.9630819	0.9630819	2.0833333	BOLD:AEH2618	1	Gelechiidae	Sattleria styriaca
Gelechiidae	Scrobipalpa hyoscyamella	BOLD:ADN4380	5	0.16051364	0.08025682	3.3653846	BOLD:AHC2558	1
Gelechiidae	Teleiodes flavimaculella	BOLD:AAP5747	1	0.0	0.0	2.2108843	BOLD:AAD2632	65	Gelechiidae	Teleiodes luculella, T. albidorsella
Geometridae	Agriopis bajaria	BOLD:AEE3670	1	0.0	0.0	2.5641026	BOLD:AAZ7585	5	Geometridae	Agriopis bajaria
Geometridae	Dyscia fagaria	BOLD:AEE9717	4	0.16051364	0.08025682	1.1382114	BOLD:ABY4242	1	Geometridae	Dyscia fagaria
Geometridae	Eulithis populata	BOLD:ADF0720	1	0.0	0.0	2.300885	BOLD:ABZ1837	73	Geometridae	Eulithis testata, E. populata
Geometridae	Eupithecia valerianata	BOLD:AEA8640	3	0.0	0.0	2.5641026	BOLD:AAD4995	29	Geometridae	Eupithecia valerianata
Geometridae	Lignyoptera fumidaria	BOLD:ADN0497	2	0.0	0.0	3.0448718	BOLD:AAK8705	2	Geometridae	Lignyoptera fumidaria
Geometridae	Menophra abruptaria	BOLD:AEA9386	5	0.16051364	0.09630819	1.6605166	BOLD:AAB3582	70	Geometridae	Menophra abruptaria
Geometridae	Odezia atrata	BOLD:ACG1959	1	0.0	0.0	1.6666666	BOLD:AAD5242	17	Geometridae	Odezia atrata
Geometridae	Perizoma incultaria	BOLD:ADP8799	1	0.0	0.0	2.484472	BOLD:ADV4767	413	Geometridae	Amygdaloptera testaria
Geometridae	Sciadia operaria	BOLD:AEE3881	1	0.0	0.0	3.8461537	BOLD:ADO6177	3	Geometridae	Sciadia operaria
Glyphipterigidae	Glyphipterix gianelliella	BOLD:AAT9917	3	0.48154095	0.3210273	1.9230769	BOLD:AGP9045	2	Glyphipterigidae
Gracillariidae	Micrurapteryx kollariella	BOLD:AEI2361	1	0.0	0.0	2.6936028	BOLD:AAK6167	17	Gracillariidae	Micrurapteryx kollariella
Heliozelidae	Heliozela spec.	BOLD:AEH8092	1	0.0	0.0	2.4038463	BOLD:ACO3181	2	Heliozelidae	Heliozela spec.
Hepialidae	Gazoryctra ganna	BOLD:ADE0116	4	1.1925043	0.6431939	1.2820513	BOLD:AAI8414	4	Hepialidae	Gazoryctra ganna
Incurvariidae	Incurvaria triglavensis	BOLD:ADL8198	6	0.80256826	0.42803642	1.7628205	BOLD:AAI8097	7	Incurvariidae	Incurvaria triglavensis
Incurvariidae	Incurvaria triglavensis	BOLD:AAI8097	7	1.2841091	0.5197585	1.7628205	BOLD:ADL8198	6	Incurvariidae	Incurvaria triglavensis
Lyonetiidae	Leucoptera spec.	BOLD:ADL9755	1	0.0	0.0	3.3653846	BOLD:ADL9754	7	Lyonetiidae	Leucoptera heringiella
Lyonetiidae	Leucoptera genistae	BOLD:AGV0678	3	0.1459854	0.0973236	8.01282	BOLD:AEZ9025	2	Lyonetiidae	Leucoptera adenocarpella
Lyonetiidae	Leucoptera heringiella	BOLD:ADL9754	7	0.3236246	0.18234834	3.3653846	BOLD:ADL9755	1	Lyonetiidae
Lypusidae	Agnoea subochreella	BOLD:ADJ0644	6	0.16051364	0.085607275	1.1217948	BOLD:AFD7247	2	Lypusidae
Nepticulidae	Stigmella dryadella	BOLD:AAV8362	1	0.0	0.0	1.6949153	BOLD:ACD1518	20	Nepticulidae	Stigmella aeneofasciella, S. dryadella
Nepticulidae	Stigmella geimontani	BOLD:AGP9769	1	0.0	0.0	4.32	BOLD:AGP9768	2	Nepticulidae	Stigmella geimontani
Nepticulidae	Stigmella geimontani	BOLD:AGP9768	2	0.0	0.0	4.32	BOLD:AGP9769	1	Nepticulidae	Stigmella geimontani
Nepticulidae	Stigmella rhamnella	BOLD:AHI0826	2	0.0	0.0	1.1217948	BOLD:ADM5916	13	Nepticulidae	Stigmella rhamnella
Noctuidae	Agrotis vestigialis	BOLD:ADF5761	2	0.16051364	0.16051364	1.2820513	BOLD:AAD1898	70	Noctuidae	Agrotis vestigialis; A. charoae, A. garretasorum, A. sabulosa, A. yelai
Noctuidae	Hadena christophi	BOLD:ADM2447	4	0.37453184	0.18726592	1.2820513	BOLD:AEE4693	11	Noctuidae	Hadena aberrans
Noctuidae	Omphalophana antirrhinii	BOLD:ADF5382	2	0.0	0.0	1.1217948	BOLD:AAK3694	11	Noctuidae	Omphalophana antirrhinii, O. serrata
Noctuidae	Sideridis lampra	BOLD:ACS5387	4	0.15290521	0.10193681	1.7628205	BOLD:AAJ6736	9	Noctuidae	Sideridis lampra
Noctuidae	Syngrapha devergens	BOLD:AGR5183	1	0.0	0.0	1.7725259	BOLD:AGR5184	1	Noctuidae	Syngrapha rilaecacuminum
Oecophoridae	Alabonia staintoniella	BOLD:ADJ3448	6	0.16051364	0.06420545	3.525641	BOLD:AAJ2485	25	Oecophoridae	Alabonia geoffrella
Plutellidae	Lunakia alyssella	BOLD:AGO6753	3	0.0	0.0	9.455129	BOLD:ACJ0648	14	Plutellidae	Plutella albidorsella
Psychidae	Dahlica reliqua	BOLD:ACC7257	2	0.0	0.0	4.553734	BOLD:AAI5841	114	Psychidae	Dahlica charlottae, D. exulans, Siederia pineti
Psychidae	Dahlica styriaca	BOLD:ACC7077	2	0.0	0.0	3.525641	BOLD:ACJ3876	25	Psychidae	Dahlica triquetrella, D. nickerlii, D. herrmanni, D. ilonae
Psychidae	Epichnopterix alpina	BOLD:AEH6026	1	0.0	0.0	1.9230769	BOLD:AAE9985	69	Psychidae	Epichnopterix alpina, E. sieboldii, E. plumella
Psychidae	Rebelia styriaca	BOLD:AAI0342	2	0.0	0.0	4.040404	BOLD:ACT2530	1	Psychidae
Pterophoridae	Agdistis adactyla	BOLD:AEC4797	7	0.5181347	0.25820148	2.7210884	BOLD:AAJ7483	17	Pterophoridae	Agdistis adactyla
Pterophoridae	Agdistis adactyla	BOLD:AEM5684	1	0.0	0.0	2.8911564	BOLD:AEC4797	7	Pterophoridae	Agdistis adactyla
Pterophoridae	Hellinsia tephradactyla	BOLD:ACL2278	2	0.16863407	0.16863407	3.030303	BOLD:AAE6943	37	Pterophoridae	Hellinsia tephradactyla
Pterophoridae	Oxyptilus kollari	BOLD:AGR5349	1	0.0	0.0	1.5772871	BOLD:AAE5320	45	Pterophoridae	Oxyptilus tristis, O. distans, O. kollari
Scythrididae	Scythris glacialis	BOLD:ADL0027	2	0.0	0.0	1.2820513	BOLD:AAJ7342	6	Noctuidae	Sideridis anapheles
Scythrididae	Scythris obscurella	BOLD:AFC8623	1	0.0	0.0	1.2944983	BOLD:AAF1117	37	Scythrididae	Scythris obscurella, S. flavilaterella
Scythrididae	Scythris schleichiella	BOLD:AGP9876	3	0.0	0.0	3.525641	BOLD:AAJ7342	6	Scythrididae	Scythris glacialis
Sesiidae	Chamaesphecia tenthrediniformis	BOLD:AER1672	2	0.0	0.0	2.0833333	BOLD:AAZ2629	5	Sesiidae	Chamaesphecia schizoceriformis
Tineidae	Agnathosia sandoeensis	BOLD:AEI0401	2	0.0	0.0	12.476371	private_bin
Tineidae	Infurcitinea finalis	BOLD:AEE0406	2	0.0	0.0	2.0833333	BOLD:ADC7345	14	Tineidae	Infurcitinea finalis
Tortricidae	Aethes bilbaensis	BOLD:ADZ9156	4	0.32102728	0.18726592	1.607717	BOLD:AAY5513	14	Tortricidae	Aethes bilbaensis, A. confinis
Tortricidae	Cydia spec.	BOLD:ACP8991	1	0.0	0.0	7.2115383	BOLD:ACK2408	4	Tortricidae	Cydia spec.
Tortricidae	Cydia exquisitana	BOLD:ACF9202	2	0.0	0.0	3.6858974	BOLD:AAH5148	4	Tortricidae	Cydia garacana
Tortricidae	Dichrorampha aeratana	BOLD:AAE0328	2	0.48154095	0.48154095	3.2646048	BOLD:AAA8637	217	Tortricidae	Dichrorampha aeratana, D. plumbana, D. sedatana, D. plimbagana, D. tarmanni, D. senectana, D. melaniana, D. gemellana
Tortricidae	Dichrorampha alpigenana	BOLD:AFU1116	1	0.0	0.0	1.4423077	BOLD:ACE8358	13	Tortricidae	Dichrorampha alpigenana, D. infuscata, D. inconspiqua
Tortricidae	Dichrorampha dentivalva	BOLD:AEP5870	1	0.0	0.0	4.6153846	BOLD:AAE7528	11	Tortricidae	Dichrorampha plumbagana
Tortricidae	Dichrorampha incursana	BOLD:AFU5789	2	0.0	0.0	1.1217948	BOLD:ACW6772	2	Tortricidae	Dichrorampha incursana
Tortricidae	Epiblema spec.	BOLD:ADO1338	1	0.0	0.0	2.5641026	BOLD:AAF2217	43	Tortricidae	Epiblema grandaevana, E. tussilaginana
Tortricidae	Pammene ignorata	BOLD:ADN2491	1	0.0	0.0	1.6025641	BOLD:AAF1865	16	Tortricidae	Pammene ignorata, P. gallicolana
Tortricidae	Philedonides lunana	BOLD:ACM6914	1	0.0	0.0	2.4038463	BOLD:AAF7063	1	Tortricidae	Philedonides lunana
Tortricidae	Philedonides lunana	BOLD:AGX4508	1	0.0	0.0	1.6025641	BOLD:AAP7463	2	Tortricidae	Philedonides lunana
Tortricidae	Philedonides lunana	BOLD:ACX7807	1	0.0	0.0	3.6858974	BOLD:ACJ6012	4	Tortricidae	Philedonides lunana
Tortricidae	Philedonides rhombicana	BOLD:ABV8019	1	0.0	0.0	4.00641	BOLD:ACJ6012	4	Tortricidae	Philedonides lunana
Tortricidae	Philedonides rhombicana	BOLD:AEE9537	1	0.0	0.0	2.8846154	BOLD:AGX4508	1	Tortricidae	Philedonides lunana
Tortricidae	Pseudophiaris sappadana	BOLD:AAV2791	2	0.0	0.0	7.8525643	BOLD:AAW0175	8	Tortricidae	Dactylioglypha tonica
Tortricidae	Sphaleroptera dentana	BOLD:AAG2692	2	0.16103059	0.16103059	4.5685277	BOLD:AAJ3277	10	Tortricidae	Sphaleroptera occidentana
Tortricidae	Tetramoera langmaidi	BOLD:ADL4385	1	0.0	0.0	5.6089745	BOLD:AEJ7103	1	Tortricidae
Yponomeutidae	Kessleria burmanni	BOLD:AAQ0979	6	0.0	0.0	7.051282	BOLD:AAV6686	2	Yponomeutidae	Kessleria hauderi
Yponomeutidae	Kessleria hauderi	BOLD:AAV6686	2	0.0	0.0	7.051282	BOLD:AAQ0979	6	Yponomeutidae	Kessleria burmanni
Ypsolophidae	Ochsenheimeria spec.	BOLD:ADM5049	1	0.0	0.0	2.4509804	BOLD:ADZ9142	3	Ypsolophidae
Zygaenidae	Zygaena brizae	BOLD:AFU3871	2	0.16051364	0.16051364	1.6025641	BOLD:AAH8371	4	Zygaenidae	Zygaena brizae
Zygaenidae	Zygaena purpuralis	BOLD:AEF6726	1	0.0	0.0	1.1217948	BOLD:AEF6725	15	Zygaenidae	Zygaena purpuralis, Z. minos, Z. alpherakyi
