# Supplementary material for: Towards a Complete DNA Barcode Library of Austrian Lepidoptera
Source: Insects. 2026 May 3;17(5):473. doi: 10.3390/insects17050473 (PMC13207357; doi:10.3390/insects17050473)
Supplement: Supplementary file 1 [file insects-17-00473-s001.zip › Table_S2_Species sharing BINs within Austria.xlsx]

## Sheet: Tabelle1
Species sharing BINs within Austria
Species	Family	shared BINs	Barcode Identification
Cauchas albiantennella/C. leucocerella	Adelidae	BOLD:AAF2044	yes
Argyresthia aurulentella/A. tarmanni	Argyresthiidae	BOLD:AAF5138
Argyresthia sorbiella/A. submontana	Argyresthiidae	BOLD:AAD9497
Symmoca achrestella/S. albicanella/S. caliginella	Autostichidae	BOLD:AAE9132
Coleophora albidella/C. anatipennella	Coleophoridae	BOLD:AAB8489	yes
Coleophora alnifoliae/C. milvipennis	Coleophoridae	BOLD:AAB7467
Coleophora cinerea/C. pseudolionoysris/C. squamosella	Coleophoridae	BOLD:AAB3184
Coleophora coracipennella/C. prunifoliae	Coleophoridae	BOLD:ACE6194
Coleophora graminicolella/C. nutantella/C. silenella	Coleophoridae	BOLD:AAE1255
Coleophora granulatella/C. peisoniella	Coleophoridae	BOLD:AAB3655
Coleophora siccifolia/C. uliginosella	Coleophoridae	BOLD:AAE9656
Agriphila geniculea/A. tolli	Crambidae	BOLD:AAE6869	yes
Catoptria myella/C. permutatellus	Crambidae	BOLD:AAC2957
Catoptria pyramidellus/C. speculalis	Crambidae	BOLD:ACF3635
Scoparia ambigualis/S. basistrigalis	Crambidae	BOLD:AAB1555
Scoparia italica/S. manifestella	Crambidae	BOLD:AAC0151
Agonopterix alpigena*/A. alstroemeriana*/A. angelicella/A. atomella*/A. hippomarathri*/A. kaekeritziana*/A. multiplicella*/A. paraselini/A. putridella*/A. scopariella*/A. subtakamukui*	Depressariidae	BOLD:AAC0206	yes*
Agonopterix astrantiae/A. cnicella	Depressariidae	BOLD:AAJ1481
Anchinia cristalis/A. laureolella	Depressariidae	BOLD:AAK1437
Depressaria hofmanni/D. lacticapitella	Depressariidae	BOLD:AAH7006
Blastodacna atra/B. hellerella	Elachistidae	BOLD:AAF0377
Scrobipalpula diffluella/S. psilella/S. tussilaginis	Gelechiidae	BOLD:AAF1106	yes
Teleiopsis albifemorella/T. bagriotella/T. diffinis	Gelechiidae	BOLD:AAB6930, BOLD:ACE6105	yes
Boudinotiana notha/B. puella	Geometridae	BOLD:AAD8337	yes
Chlorissa cloraria/C. viridata	Geometridae	BOLD:ABY5630
Chloroclysta miata/C. siterata	Geometridae	BOLD:AAA9515	yes
Cyclophora punctaria/C. quercimontaria	Geometridae	BOLD:AAB4698
Lycia alpina/L. zonaria	Geometridae	BOLD:AAD9557
Lycia isabellae/L. pomonaria	Geometridae	BOLD:AAB1160
Perizoma affinitata/P. hydrata	Geometridae	BOLD:AAC0743	yes
Thera cembrae/T. obeliscata/T. britannica/T. variata/T. vetustata*	Geometridae	BOLD:AAA7521	yes*
Callisto basistrigella/C. coffeella	Gracillariidae	BOLD:AAE0738
Pyrgus alveus/P. warrenensis	Hesperiidae	BOLD:ABZ6967
Pyrgus andromedae/P. cacaliae	Hesperiidae	BOLD:ACE9283	yes
Pyrgus malvae/P. malvoides	Hesperiidae	BOLD:AAB6141	yes
Eriogaster arbusculae/E. lanestris	Lasiocampidae	BOLD:AAE2337	yes
Phyllodesma ilicifolia/P. tremulifolia	Lasiocampidae	BOLD:ACF2447
Poecilocampa alpina/P. populi	Lasiocampidae	BOLD:AAC8994
Phengaris alcon/P. rebeli	Lycaenidae	BOLD:AAB4303
Plebejus argyrognomon/P. idas	Lycaenidae	BOLD:AAA3628
Polyommatus eros/P. icarus	Lycaenidae	BOLD:AAA3303	yes
Pseudophilotes baton/P. vicrama	Lycaenidae	BOLD:AAA9654
Mompha lacteella/M. ochraceella	Momphidae	BOLD:AAB9184
Ectoedemia arcuatella/E. rubivora	Nepticulidae	BOLD:AAB9664
Amphipoea fucosa/A. lucens	Noctuidae	BOLD:AAB5368
Autographa buraetica/P. pulchrina	Noctuidae	BOLD:AAA3990	yes
Conisania cervina/C. leineri/C. poelli	Noctuidae	BOLD:AAR9913
Conistra ligula/C. vaccinii	Noctuidae	BOLD:AAB7880	yes
Diachrysia chrysitis/D. stenochrysis	Noctuidae	BOLD:AAA6511
Episema glaucina/E. tersa	Noctuidae	BOLD:AAL0385, BOLD:AGX6359
Euxoa distinguenda/E. temera	Noctuidae	BOLD:ABZ9296	yes
Euxoa obelisca/E. selignis/E. tritici/E.vitta	Noctuidae	BOLD:ACE8354
Lacanobia oleraceae/L. splendens	Noctuidae	BOLD:ABY4614	yes
Mesapamea secalella/M. secalis	Noctuidae	BOLD:AAB2749
Oligia dubia/O. strigilis/O. versicolor	Noctuidae	BOLD:AAB4833	yes
Photedes captiuncula/P. minima	Noctuidae	BOLD:AAC7939
Boloria aquilonaris/B. napaea	Nymphalidae	BOLD:AAA9406	yes
Brenthis daphne/B. ino	Nymphalidae	BOLD:AAA9312
Erebia calcarius/E. cassioides/E. nivalis/E. tyndarus	Nymphalidae	BOLD:AAB3453
Erebia euryale/E. ligea	Nymphalidae	BOLD:AAA8264
Erebia montanus*/E. styx/E. stirius	Nymphalidae	BOLD:AAV7085	yes
Euphydryas intermedia/E. maturna	Nymphalidae	BOLD:AAB8035
Melitaea asteria/M. aurelia	Nymphalidae	BOLD:AAA8828
Minetia criella/M. crinitus	Oecophoridae	BOLD:AAK6292
Colias chrysotheme/C. palaeno/C. phicomone	Pieridae	BOLD:AAA3447	yes
Colias croceus/C. erate	Pieridae	BOLD:ABZ3039
Pieris bryoniae/P. napi	Pieridae	BOLD:AAA2226
Bijugis bombycella/B. pectinella	Psychidae	BOLD:AAF7451
Dahlica generosensis/D. klimeschi/D. lichenella	Psychidae	BOLD:AAD1523
Epichnopterix ardua/E. kovacis/E. montana	Psychidae	BOLD:AAE9959
Rebelia plumella/R. sapho/R. thomanni	Psychidae	BOLD:AAE7407
Oxyptilus kollari/O. tristis	Pterophoridae	BOLD:AAE5320	yes
Anerastia dignella/A. lotella	Pyralidae	BOLD:AAB1408	yes
Saturnia pavonia/S. pavoniella	Saturniidae	BOLD:AAA8149
Scythris clavella/S. seliniella	Scythrididae	BOLD:AAG7095
Scythris fallacella/S. oelandicella/S. sappadensis	Scythrididae	BOLD:AAH9850
Chamaesphecia empiformis/C. hungarica	Sesiidae	BOLD:AAC0677
Aethes cnicana/A. rubigana	Tortricidae	BOLD:AAC2885	yes
Ancylis habeleri/A. rhenana	Tortricidae	BOLD:AAE5054
Apotomis betuletana/A. capreana/ A. inundana/A. lineana/A. sauciana/A. soroculana	Tortricidae	BOLD:ABZ6958
Bactra lancealana/B. robustana	Tortricidae	BOLD:AAB8686
Cochylimorpha dorsimaculana/C. perfusana	Tortricidae	BOLD:ADI4764	yes
Cydia ilipulana/C. succedana	Tortricidae	BOLD:AAB7159
Dichrorampha plumbana/D. sedatana	Tortricidae	BOLD:AAA8637
Endothenia nigricostana/E. pullana	Tortricidae	BOLD:AAF0269	yes
Epiblema cnicicolana/E. inulivora	Tortricidae	BOLD:AAC0716	yes
Epiblema costipunctana/E. hepaticana	Tortricidae	BOLD:AAC0718	yes
Eucosma aemulana/E. tripoliana	Tortricidae	BOLD:AAE3780	yes
Eucosma aspidiscana/E. metzneriana	Tortricidae	BOLD:ACE7836	yes
Eucosma flavispecula/E. obumbratana	Tortricidae	BOLD:AAD0162
Eucosma fulvana/E. hohenwartiana/E. parvulana	Tortricidae	BOLD:AAB4295
Exapate congelatella/E. duratella	Tortricidae	BOLD:AAE6707
Isotrias hybridana/I. rectifasciana	Tortricidae	BOLD:AAE5807	yes
Pammene fasciana/P. herrichiana	Tortricidae	BOLD:AAC8302	yes
Pammene regiana/P. trauniana	Tortricidae	BOLD:ABZ0064	yes
Pelochrista caecimaculana/P. hepatariana/P. modicana/P. subtiliana	Tortricidae	BOLD:AAE7175
Phiaris metallicana/P. obsoletana	Tortricidae	BOLD:AAB1043
Pseudococcyx mughiana/P. posticana/P. turionella	Tortricidae	BOLD:AAE7999
Rhyacionia duplana/R. logaea	Tortricidae	BOLD:AAF7906
Yponomeuta cagnagella/Y. evonymella*/Y. irrorella*/Y. mahalebella/Y. malinellus/Y. padella/Y. rorrella	Yponomeutidae	BOLD:AAA7740	yes*
Zygaena minos/Z. purpuralis	Zygaenidae	BOLD:AAE6704, BOLD:AEF6725
