# Supplementary material for: Towards a Complete DNA Barcode Library of Austrian Lepidoptera
Source: Insects. 2026 May 3;17(5):473. doi: 10.3390/insects17050473 (PMC13207357; doi:10.3390/insects17050473)
Supplement: Supplementary file 1 [file insects-17-00473-s001.zip › Table_S1_Checklist of Austrian Lepidoptera.xlsx]

## Sheet: Tabelle1
Checklist of Austrian Lepidoptera
Family	Genus	Species	Author	BIN	n Sequences	n BINs
Adelidae	Adela	albicinctella	Mann, 1852	BOLD:ABV4366, BOLD:AEI2069	8	2
Adelidae	Adela	croesella	(Scopoli, 1763)	BOLD:AEN1928, BOLD:AEN1929	6	2
Adelidae	Adela	cuprella	([Denis & Schiffermüller], 1775)	BOLD:AAF0787	3	1
Adelidae	Adela	homalella	Staudinger, 1859
Adelidae	Adela	mazzolella	(Hübner, 1796)	BOLD:AEH9912	3	1
Adelidae	Adela	reaumurella	(Linnaeus, 1758)	BOLD:AAJ5727	6	1
Adelidae	Adela	violella	([Denis & Schiffermüller], 1775)	BOLD:AAM0497	6	1
Adelidae	Cauchas	albiantennella	(Burmann, 1943)	BOLD:AAF2044	4	1
Adelidae	Cauchas	fibulella	([Denis & Schiffermüller], 1775)	BOLD:AAE9284	9	1
Adelidae	Cauchas	leucocerella	(Scopoli, 1763)	BOLD:AAF2044	1	1
Adelidae	Cauchas	rufifrontella	(Treitschke, 1833)	BOLD:AAW4116	1	1
Adelidae	Cauchas	rufimitrella	(Scopoli, 1763)	BOLD:AAE9282, BOLD:AFJ8982, BOLD:AFJ8983	7	3
Adelidae	Nematopogon	adansoniella	(de Villers, 1789)	BOLD:AAV4673	2	1
Adelidae	Nematopogon	magna	(Zeller, 1878)
Adelidae	Nematopogon	metaxella	(Hübner, [1813])	BOLD:AAD4156	4	1
Adelidae	Nematopogon	pilella	([Denis & Schiffermüller], 1775)	BOLD:AAC5324	7	1
Adelidae	Nematopogon	robertella	(Clerck, 1759)	BOLD:AAD1738	10	1
Adelidae	Nematopogon	schwarziellus	Zeller, 1839	BOLD:AFO3198	11	1
Adelidae	Nematopogon	swammerdamella	(Linnaeus, 1758)	BOLD:AAD1739	8	1
Adelidae	Nemophora	associatella	(Zeller, 1839)	BOLD:AAK8023	5	1
Adelidae	Nemophora	congruella	(Zeller, 1839)	BOLD:AAK8029	3	1
Adelidae	Nemophora	cupriacella	(Hübner, [1819])	BOLD:AAK8030	4	1
Adelidae	Nemophora	degeerella	(Linnaeus, 1758)	BOLD:AAC1892	13	1
Adelidae	Nemophora	dumerilella	(Duponchel, [1839])	BOLD:AAX6042	4	1
Adelidae	Nemophora	fasciella	(Fabricius, 1775)	BOLD:ACR2402	2	1
Adelidae	Nemophora	metallica	(Poda, 1761)	BOLD:AAE5236, BOLD:ACF0411, BOLD:ACR3248	8	3
Adelidae	Nemophora	minimella	([Denis & Schiffermüller], 1775)	BOLD:ABA8720	3	1
Adelidae	Nemophora	ochsenheimerella	(Hübner, [1813])	BOLD:AAH7247	6	1
Adelidae	Nemophora	pfeifferella	(Hübner, [1813])	BOLD:ABU7336	1	1
Adelidae	Nemophora	prodigellus	(Zeller, 1853)	BOLD:ACI7720	2	1
Adelidae	Nemophora	raddaella	(Hübner, 1793)	BOLD:ABW9470	1	1
Adelidae	Nemophora	scopolii	Kozlov, Mutanen, Lee & Huemer, 2016	BOLD:ABZ6417	36	1
Adelidae	Nemophora	violellus	(Herrich-Schäffer in Stainton, 1851)	BOLD:ABY1446	2	1
Alucitidae	Alucita	desmodactyla	Zeller, 1847	BOLD:ABU6157	15	1
Alucitidae	Alucita	grammodactyla	Zeller, 1841	BOLD:AAR3573	14	1
Alucitidae	Alucita	hexadactyla	(Linnaeus, 1758)
Alucitidae	Alucita	huebneri	Wallengren, 1859	BOLD:ACC2622	9	1
Alucitidae	Pterotopteryx	dodecadactyla	Hübner, [1813]	BOLD:AAL2276	9	1
Argyresthiidae	Argyresthia	abdominalis	Zeller, 1839	BOLD:AAF5185	9	1
Argyresthiidae	Argyresthia	albistria	(Haworth, 1828)	BOLD:AAD9653	6	1
Argyresthiidae	Argyresthia	amiantella	(Zeller, 1847)	BOLD:AAJ1583	1	1
Argyresthiidae	Argyresthia	arceuthina	Zeller, 1839	BOLD:AAE6264	2	1
Argyresthiidae	Argyresthia	aurulentella	Stainton, 1849	BOLD:AAF5138	3	1
Argyresthiidae	Argyresthia	bergiella	(Ratzeburg, 1840)	BOLD:AAD4104	18	1
Argyresthiidae	Argyresthia	bonnetella	(Linnaeus, 1758)	BOLD:AAD9604	6	1
Argyresthiidae	Argyresthia	brockeella	(Hübner, [1813])	BOLD:AAD2486	5	1
Argyresthiidae	Argyresthia	conjugella	Zeller, 1839	BOLD:AAB2333, BOLD:ADJ7400	16	2
Argyresthiidae	Argyresthia	curvella	(Linnaeus, 1761)	BOLD:AAD9625	6	1
Argyresthiidae	Argyresthia	dilectella	Zeller, 1847	BOLD:AAJ1572	3	1
Argyresthiidae	Argyresthia	fundella	(Fischer von Röslerstamm, 1835)	BOLD:AEL7780	6	1
Argyresthiidae	Argyresthia	glabratella	(Zeller, 1847)	BOLD:AAD4102	31	1
Argyresthiidae	Argyresthia	glaucinella	Zeller, 1839	BOLD:AAF5131	4	1
Argyresthiidae	Argyresthia	goedartella	(Linnaeus, 1758)	BOLD:AAA8888	6	1
Argyresthiidae	Argyresthia	illuminatella	Zeller, 1839
Argyresthiidae	Argyresthia	ivella	(Haworth, 1828)
Argyresthiidae	Argyresthia	kulfani	Bengtsson & Johansson, 2012	BOLD:AAO0638	4	1
Argyresthiidae	Argyresthia	laevigatellus	(Heydenreich, 1851)	BOLD:AAJ1571	5	1
Argyresthiidae	Argyresthia	praecocella	Zeller, 1839	BOLD:AAV9868	7	1
Argyresthiidae	Argyresthia	pruniella	(Clerck, 1759)	BOLD:AAC2750	9	1
Argyresthiidae	Argyresthia	pulchella	Lienig & Zeller, 1846	BOLD:AAD9495	2	1
Argyresthiidae	Argyresthia	pygmaeella	([Denis & Schiffermüller], 1775)	BOLD:ADD9964	3	1
Argyresthiidae	Argyresthia	retinella	Zeller, 1839	BOLD:AAF5148	10	1
Argyresthiidae	Argyresthia	semifusca	(Haworth, 1828)
Argyresthiidae	Argyresthia	semitestacella	(Curtis, 1833)	BOLD:ABY9726	7	1
Argyresthiidae	Argyresthia	sorbiella	(Treitschke, 1833)	BOLD:AAD9497	8	1
Argyresthiidae	Argyresthia	spinosella	Stainton, 1849	BOLD:AAE6255	12	1
Argyresthiidae	Argyresthia	submontana	Frey, 1870	BOLD:AAD9497	1	1
Argyresthiidae	Argyresthia	svenssoni	Bengtsson & Johansson, 2012	BOLD:ACI7598	4	1
Argyresthiidae	Argyresthia	tarmanni	Gibeaux, 1993	BOLD:AAF5138	1	1
Argyresthiidae	Argyresthia	thuiella	(Packard, 1871)	BOLD:AAD9195	4	1
Argyresthiidae	Argyresthia	trifasciata	Staudinger, 1871	BOLD:AAE6257	3	1
Autostichidae	Apatema	apolausticum	Gozmány, 1996	BOLD:ABW5923	7	1
Autostichidae	Apatema	spec.		BOLD:AEE3454	3	1
Autostichidae	Apatema	whalleyi	(Popescu-Gorj & Căpușe, 1965)	BOLD:AAJ1448	1	1
Autostichidae	Deroxena	venosulella	(Möschler, 1862)
Autostichidae	Holcopogon	adseclella	(Eversmann, 1844)
Autostichidae	Oegoconia	caradjai	Popescu-Gorj & Căpușe, 1965
Autostichidae	Oegoconia	deauratella	(Herrich-Schäffer, [1854])	BOLD:AAB8271	5	1
Autostichidae	Oegoconia	novimundi	(Busck, 1915)	BOLD:AAH4681	11	1
Autostichidae	Oegoconia	uralskella	Popescu-Gorj & Căpușe, 1965	BOLD:AAK3087	20	1
Autostichidae	Symmoca	achrestella	Rebel, 1889	BOLD:AAE9132	1	1
Autostichidae	Symmoca	albicanella	Zeller, 1868	BOLD:AAE9132	14	1
Autostichidae	Symmoca	caliginella	Mann, 1867	BOLD:AAE9132	2	1
Autostichidae	Symmoca	dolomitana	Huemer & Gozmány, 1992	BOLD:AAE9131, BOLD:ABX5919	2	2
Autostichidae	Symmoca	signatella	Herrich-Schäffer, [1854]	BOLD:AAD4698	2	1
Autostichidae	Symmoca	schmidi	Huemer, Joshi & Mutanen, 2026	BOLD:AAO5573	8	1
Batrachedridae	Batrachedra	confusella	Berggren, Aarvik, Huemer, Lee & Mutanen, 2022	BOLD:AAF0077	15	1
Batrachedridae	Batrachedra	parvulipunctella	Chrétien, 1915	BOLD:AAI4666	5	1
Batrachedridae	Batrachedra	pinicolella	(Zeller, 1839)	BOLD:AAF0078	3	1
Batrachedridae	Batrachedra	praeangusta	(Haworth, 1828)	BOLD:ABZ6897	5	1
Bedelliidae	Bedellia	somnulentella	(Zeller, 1847)	BOLD:AAI7774	8	1
Blastobasidae	Blastobasis	glandulella	(Riley, 1871)	BOLD:AAB1096	14	1
Blastobasidae	Blastobasis	pannonica	Šumpich & Liška, 2011	BOLD:ABW0318, BOLD:ACJ3936, BOLD:ACJ3941	12	3
Blastobasidae	Blastobasis	phycidella	(Zeller, 1839)	BOLD:AAF0414	10	1
Blastobasidae	Hypatopa	binotella	(Thunberg, 1794)	BOLD:AAB7100	7	1
Blastobasidae	Hypatopa	inunctella	(Zeller, 1839)	BOLD:AAE5929	7	1
Blastobasidae	Hypatopa	segnella	(Zeller, 1873)	BOLD:AAP5733	4	1
Blastobasidae	Tecmerium	perplexus	(Gozmány, 1957)	BOLD:ADO1294	4	1
Bombycidae	Bombyx	mori	(Linnaeus, 1758)
Brachodidae	Brachodes	appendiculata	(Esper, [1783])	BOLD:ABU7892	2	1
Brachodidae	Brachodes	pumila	(Ochsenheimer, 1808)
Brahmaeidae	Lemonia	dumi	(Linnaeus, 1761)	BOLD:AAD9009	2	1
Brahmaeidae	Lemonia	taraxaci	([Denis & Schiffermüller], 1775)
Bucculatricidae	Bucculatrix	absinthii	Gartner, 1865
Bucculatricidae	Bucculatrix	albedinella	(Zeller, 1839)	BOLD:AAQ1173	1	1
Bucculatricidae	Bucculatrix	argentisignella	Herrich-Schäffer, [1855]	BOLD:AAF5227	1	1
Bucculatricidae	Bucculatrix	artemisiella	Herrich-Schäffer, [1855]	BOLD:AAE8478	6	1
Bucculatricidae	Bucculatrix	bechsteinella	(Bechstein & Scharfenberg, 1805)	BOLD:AAE8504	18	1
Bucculatricidae	Bucculatrix	chrysanthemella	Rebel, 1896
Bucculatricidae	Bucculatrix	cidarella	(Zeller, 1839)	BOLD:AAU3108	11	1
Bucculatricidae	Bucculatrix	clavenae	Klimesch, 1950
Bucculatricidae	Bucculatrix	cristatella	(Zeller, 1839)	BOLD:AAD2114, BOLD:AFB2804	21	2
Bucculatricidae	Bucculatrix	demaryella	(Duponchel, [1840])	BOLD:AAI8481	23	1
Bucculatricidae	Bucculatrix	fatigatella	von Heyden, 1863
Bucculatricidae	Bucculatrix	frangutella	(Goeze, 1783)	BOLD:AAI8491	18	1
Bucculatricidae	Bucculatrix	gnaphaliella	(Treitschke, 1833)
Bucculatricidae	Bucculatrix	herbalbella	Chrétien, 1915
Bucculatricidae	Bucculatrix	humiliella	Herrich-Schäffer, [1855]	BOLD:AAI8492, BOLD:ACP4592	6	2
Bucculatricidae	Bucculatrix	maritima	Stainton, 1851	BOLD:AAI8486	2	1
Bucculatricidae	Bucculatrix	nigricomella	(Zeller, 1839)	BOLD:AAE8470	12	1
Bucculatricidae	Bucculatrix	noltei	Petry, 1912	BOLD:ACK4721	2	1
Bucculatricidae	Bucculatrix	pannonica	Deschka, 1982
Bucculatricidae	Bucculatrix	ratisbonensis	Stainton, 1861	BOLD:AAE8477	13	1
Bucculatricidae	Bucculatrix	regaella	Chrétien, 1907	BOLD:AAU6249	3	1
Bucculatricidae	Bucculatrix	spec. 1		BOLD:ACO5837	1	1
Bucculatricidae	Bucculatrix	spec. 2		BOLD:AEU5950	1	1
Bucculatricidae	Bucculatrix	spec. 3		BOLD:AAU1881	4	1
Bucculatricidae	Bucculatrix	thoracella	(Thunberg, 1794)	BOLD:AAE8468	4	1
Bucculatricidae	Bucculatrix	ulmella	Zeller, 1848	BOLD:AAI8482	16	1
Bucculatricidae	Bucculatrix	ulmifoliae	Hering, 1931	BOLD:AAW7374	1	1
Carposinidae	Carposina	berberidella	Herrich-Schäffer, [1854]	BOLD:ACG2435	2	1
Carposinidae	Carposina	scirrhosella	Herrich-Schäffer, [1854]	BOLD:ADJ0833	3	1
Castniidae	Paysandisia	archon	(Burmeister, 1880)
Cemiostomidae	Leucoptera	aceris	(Fuchs, 1903)
Cemiostomidae	Leucoptera	genistae	(Hering, 1933)
Cemiostomidae	Leucoptera	heringiella	Toll, 1938	BOLD:ADL9754	7	1
Cemiostomidae	Leucoptera	laburnella	(Stainton, 1851)	BOLD:AAK9163, BOLD:ACB8841	9	2
Cemiostomidae	Leucoptera	lathyrifoliella	(Stainton, 1866)	BOLD:AAV4641, BOLD:AAX4982	4	2
Cemiostomidae	Leucoptera	lotella	(Stainton, 1859)	BOLD:ADL9755	1	1
Cemiostomidae	Leucoptera	lustratella	(Herrich-Schäffer, [1855])
Cemiostomidae	Leucoptera	malifoliella	(Costa, [1836])
Cemiostomidae	Leucoptera	onobrychidella	Klimesch, 1937
Cemiostomidae	Leucoptera	sinuella	(Reutti, 1853)	BOLD:AAJ2441	2	1
Cemiostomidae	Leucoptera	spartifoliella	(Hübner, [1813])	BOLD:AAX4977	3	1
Cemiostomidae	Leucoptera	spec.		BOLD:ACP5186	4	1
Choreutidae	Anthophila	abhasica	Danilevsky, 1969
Choreutidae	Anthophila	fabriciana	(Linnaeus, 1767)	BOLD:AAC8582	6	1
Choreutidae	Choreutis	diana	(Hübner, [1822])	BOLD:AAB9441	3	1
Choreutidae	Choreutis	nemorana	(Hübner, [1799])	BOLD:AAL6537	5	1
Choreutidae	Choreutis	pariana	(Clerck, 1759)	BOLD:AAB9415	2	1
Choreutidae	Millieria	dolosalis	(Heydenreich, 1851)	BOLD:AAK6129	1	1
Choreutidae	Prochoreutis	holotoxa	(Meyrick, 1903)	BOLD:ABW5740	3	1
Choreutidae	Prochoreutis	myllerana	(Fabricius, 1794)	BOLD:AAF0403	2	1
Choreutidae	Prochoreutis	sehestediana	(Fabricius, [1777])	BOLD:AAF5225	1	1
Choreutidae	Prochoreutis	stellaris	(Zeller, 1847)
Choreutidae	Tebenna	bjerkandrella	(Thunberg, 1784)	BOLD:AAK0844, BOLD:ACS0689	6	2
Choreutidae	Tebenna	micalis	(Mann, 1857)
Coleophoridae	Augasma	aeratella	(Zeller, 1839)	BOLD:AAI7924	1	1
Coleophoridae	Coleophora	absinthii	Wocke, [1876]	BOLD:AAE8865	1	1
Coleophoridae	Coleophora	achaenivora	Hofmann, 1877
Coleophoridae	Coleophora	acrisella	Millière, 1872	BOLD:AAF3836	5	1
Coleophoridae	Coleophora	adelogrammella	Zeller, 1849	BOLD:AAJ6981	6	1
Coleophoridae	Coleophora	adjectella	Herrich-Schäffer, 1861	BOLD:AAS0375	3	1
Coleophoridae	Coleophora	adjunctella	Hodgkinson, 1882
Coleophoridae	Coleophora	adspersella	Benander, 1939	BOLD:AAC6420	3	1
Coleophoridae	Coleophora	ahenella	Heinemann, [1876]	BOLD:AAD0941	8	1
Coleophoridae	Coleophora	albella	(Thunberg, 1788)	BOLD:AAE1420	10	1
Coleophoridae	Coleophora	albicans	Zeller, 1849	BOLD:AAJ0810	4	1
Coleophoridae	Coleophora	albicostella	(Duponchel, [1843])	BOLD:AAO2793	10	1
Coleophoridae	Coleophora	albidella	([Denis & Schiffermüller], 1775)	BOLD:AAB8489	14	1
Coleophoridae	Coleophora	albitarsella	Zeller, 1849	BOLD:AAE1424	6	1
Coleophoridae	Coleophora	alcyonipennella	(Kollar, 1832)	BOLD:AAC4659	26	1
Coleophoridae	Coleophora	aleramica	Baldizzone & Stübner, 2007	BOLD:AAJ0747	1	1
Coleophoridae	Coleophora	alnifoliae	Barasch, 1934	BOLD:AAB7467	5	1
Coleophoridae	Coleophora	alticolella	Zeller, 1849	BOLD:AAC6419	41	1
Coleophoridae	Coleophora	altivagella	Toll, 1952
Coleophoridae	Coleophora	amarchana	Falkovitsh, 1975	BOLD:AAP4377	1	1
Coleophoridae	Coleophora	amellivora	Baldizzone, 1979	BOLD:AAE1243	1	1
Coleophoridae	Coleophora	anatipennella	(Hübner, 1796)	BOLD:AAB8489	8	1
Coleophoridae	Coleophora	antennariella	Herrich-Schäffer, 1861
Coleophoridae	Coleophora	argentula	(Stephens, 1834)	BOLD:AAI5953	12	1
Coleophoridae	Coleophora	artemisicolella	Bruand, 1855	BOLD:ABZ6242	1	1
Coleophoridae	Coleophora	asteris	Mühlig, 1864
Coleophoridae	Coleophora	astragalella	Zeller, 1849	BOLD:AAF3871	5	1
Coleophoridae	Coleophora	auricella	(Fabricius, 1794)	BOLD:AAP5666	12	1
Coleophoridae	Coleophora	auroguttella	(Zeller, 1849)
Coleophoridae	Coleophora	autumnella	(Duponchel, [1844])	BOLD:ABV5206	5	1
Coleophoridae	Coleophora	avellanae	Tabell & Huemer, 2024	BOLD:AAD2978	27	1
Coleophoridae	Coleophora	badiipennella	(Duponchel, [1843])	BOLD:ABY4266	6	1
Coleophoridae	Coleophora	ballotella	(Fischer von Röslerstamm, 1839)	BOLD:AAS0374	5	1
Coleophoridae	Coleophora	betulella	Heinemann, [1876]	BOLD:AAE8825	14	1
Coleophoridae	Coleophora	bilineatella	Zeller, 1849	BOLD:AAO1778	5	1
Coleophoridae	Coleophora	bilineella	Herrich-Schäffer, [1855]	BOLD:AAU4250	4	1
Coleophoridae	Coleophora	binderella	(Kollar, 1832)	BOLD:AAD7701, BOLD:AER3434	7	2
Coleophoridae	Coleophora	binotapennella	(Duponchel, [1843])
Coleophoridae	Coleophora	brevipalpella	Wocke, 1874	BOLD:AAE1116	3	1
Coleophoridae	Coleophora	bucovinella	Nemeş, 1968	BOLD:AAP4954	3	1
Coleophoridae	Coleophora	burmanni	Toll, 1952
Coleophoridae	Coleophora	caelebipennella	Zeller, 1839
Coleophoridae	Coleophora	caespititiella	Zeller, 1839	BOLD:AAE8821	16	1
Coleophoridae	Coleophora	campestriphaga	Baldizzone & Patzak, 1980	BOLD:AAP4952, BOLD:AGR4925	5	2
Coleophoridae	Coleophora	caucasica	Stainton, 1867	BOLD:ABZ6687	1	1
Coleophoridae	Coleophora	cecidophorella	Oudejans, 1972	BOLD:AAZ9406	4	1
Coleophoridae	Coleophora	chalcogrammella	Zeller, 1839
Coleophoridae	Coleophora	chamaedriella	Bruand, 1851
Coleophoridae	Coleophora	chrysanthemi	Hofmann, 1869
Coleophoridae	Coleophora	ciconiella	Herrich-Schäffer, [1855]
Coleophoridae	Coleophora	cinerea	Toll, 1953	BOLD:AAB3184	1	1
Coleophoridae	Coleophora	clypeiferella	Hofmann, 1871	BOLD:AAO1945	9	1
Coleophoridae	Coleophora	colutella	(Fabricius, 1794)	BOLD:AAY9637	5	1
Coleophoridae	Coleophora	congeriella	Staudinger, 1859	BOLD:AAF3736	3	1
Coleophoridae	Coleophora	conspicuella	Zeller, 1849	BOLD:AAD3013	4	1
Coleophoridae	Coleophora	conyzae	Zeller, 1868	BOLD:AAF3753	5	1
Coleophoridae	Coleophora	coracipennella	(Hübner, 1796)	BOLD:ACE6194	2	1
Coleophoridae	Coleophora	cornutella	Herrich-Schäffer, 1861
Coleophoridae	Coleophora	coronillae	Zeller, 1849	BOLD:AAJ7034	11	1
Coleophoridae	Coleophora	corsicella	Walsingham, 1898	BOLD:AAP5906	1	1
Coleophoridae	Coleophora	curictae	Baldizzone, 2016	BOLD:AAM2030	3	1
Coleophoridae	Coleophora	currucipennella	Zeller, 1839	BOLD:AAJ7027	18	1
Coleophoridae	Coleophora	cytisicolella	Takács, Stark, Szabóky & Bozsó, 2026	BOLD:AFA2793	1	1
Coleophoridae	Coleophora	deauratella	Lienig & Zeller, 1846	BOLD:AAY9557	7	1
Coleophoridae	Coleophora	defessella	Herrich-Schäffer, [1854]
Coleophoridae	Coleophora	dentiferella	Toll, 1952	BOLD:AAZ9509	6	1
Coleophoridae	Coleophora	derasofasciella	Klimesch, 1952
Coleophoridae	Coleophora	dianthi	Herrich-Schäffer, [1855]	BOLD:ABY4055	1	1
Coleophoridae	Coleophora	dignella	Toll, 1961
Coleophoridae	Coleophora	directella	Zeller, 1849	BOLD:AAB5953, BOLD:ACE3406	7	2
Coleophoridae	Coleophora	discordella	Zeller, 1849	BOLD:AAF3728	7	1
Coleophoridae	Coleophora	ditella	Zeller, 1849	BOLD:AAY9671	12	1
Coleophoridae	Coleophora	ericarnella	Baldizzone, 2016	BOLD:ACE8670	4	1
Coleophoridae	Coleophora	filaginella	Fuchs, 1881
Coleophoridae	Coleophora	flaviella	Mann, 1857	BOLD:AAJ6626	2	1
Coleophoridae	Coleophora	flavipennella	(Duponchel, [1843])	BOLD:AAC3993	22	1
Coleophoridae	Coleophora	follicularis	(Vallot, 1802)	BOLD:ABU8988, BOLD:ACE9842	9	2
Coleophoridae	Coleophora	frankii	Schmid, 1886
Coleophoridae	Coleophora	fringillella	Zeller, 1839
Coleophoridae	Coleophora	frischella	(Linnaeus, 1758)	BOLD:AAC6862	5	1
Coleophoridae	Coleophora	fuscociliella	Zeller, 1849	BOLD:AAO2411	7	1
Coleophoridae	Coleophora	fuscocuprella	Herrich-Schäffer, [1855]	BOLD:AAF3835, BOLD:ABZ2070	7	2
Coleophoridae	Coleophora	galatellae	Hering, 1942	BOLD:ABV9522	2	1
Coleophoridae	Coleophora	galbulipennella	Zeller, 1838	BOLD:AAJ0701	4	1
Coleophoridae	Coleophora	gallipennella	(Hübner, 1796)	BOLD:AAJ0702	9	1
Coleophoridae	Coleophora	gardesanella	Toll, 1953
Coleophoridae	Coleophora	genistae	Stainton, 1857
Coleophoridae	Coleophora	glaseri	Toll, 1961	BOLD:AFD3962	3	1
Coleophoridae	Coleophora	glaucicolella	Wood, 1892	BOLD:AAA2983	15	1
Coleophoridae	Coleophora	glitzella	Hofmann, 1869	BOLD:ABZ4058	2	1
Coleophoridae	Coleophora	gnaphalii	Zeller, 1839
Coleophoridae	Coleophora	graminicolella	Heinemann, [1876]	BOLD:AAE1255	2	1
Coleophoridae	Coleophora	granulatella	Zeller, 1849	BOLD:AAB3655	2	1
Coleophoridae	Coleophora	gryphipennella	(Hübner, 1796)	BOLD:AAE8826, BOLD:ACJ2968	9	2
Coleophoridae	Coleophora	halophilella	Zimmermann, 1926	BOLD:AAI5915	1	1
Coleophoridae	Coleophora	hartigi	Toll, 1944	BOLD:AAO1944	1	1
Coleophoridae	Coleophora	hemerobiella	(Scopoli, 1763)	BOLD:AAD7660	5	1
Coleophoridae	Coleophora	hieronella	Zeller, 1849
Coleophoridae	Coleophora	hungariae	(Gozmány, 1955)
Coleophoridae	Coleophora	hydrolapathella	Hering, 1921	BOLD:AAV9377	2	1
Coleophoridae	Coleophora	ibipennella	Zeller, 1849	BOLD:ABY8274	3	1
Coleophoridae	Coleophora	idaeella	Hofmann, 1869	BOLD:AAF3856	1	1
Coleophoridae	Coleophora	inulae	Wocke, [1876]	BOLD:AAE8848	1	1
Coleophoridae	Coleophora	jaernaensis	Björklund & Palmqvist, 2002	BOLD:ACL6176	1	1
Coleophoridae	Coleophora	juncicolella	Stainton, 1851
Coleophoridae	Coleophora	kroneella	Fuchs, 1899	BOLD:ADL1258	1	1
Coleophoridae	Coleophora	kuehnella	(Goeze, 1783)	BOLD:AAC6417	8	1
Coleophoridae	Coleophora	laricella	(Hübner, [1817])	BOLD:AAB4768	15	1
Coleophoridae	Coleophora	ledi	Stainton, 1860	BOLD:AAB8605	1	1
Coleophoridae	Coleophora	leucogrammella	Herrich-Schäffer, [1855]
Coleophoridae	Coleophora	limosipennella	(Duponchel, [1843])	BOLD:AAE1232	3	1
Coleophoridae	Coleophora	lineolea	(Haworth, 1828)	BOLD:AAF4261	4	1
Coleophoridae	Coleophora	linosyris	Hering, 1937
Coleophoridae	Coleophora	lithargyrinella	Zeller, 1849	BOLD:AAE8838	4	1
Coleophoridae	Coleophora	lixella	Zeller, 1849	BOLD:AAB2196	8	1
Coleophoridae	Coleophora	longicornella	Constant, 1894	BOLD:AEM3251	2	1
Coleophoridae	Coleophora	lusciniaepennella	(Treitschke, 1833)	BOLD:AAY9622	25	1
Coleophoridae	Coleophora	lutarea	(Haworth, 1828)	BOLD:AAC4513	2	1
Coleophoridae	Coleophora	lutipennella	(Zeller, 1838)	BOLD:AAD1695	15	1
Coleophoridae	Coleophora	mareki	Tabell & Baldizzone, 2014	BOLD:AAP4955	7	1
Coleophoridae	Coleophora	mayrella	(Hübner, [1813])	BOLD:AAB3182	21	1
Coleophoridae	Coleophora	medelichensis	Krone, 1908	BOLD:AAF3737	9	1
Coleophoridae	Coleophora	meridionella	Rebel, 1912
Coleophoridae	Coleophora	millefolii	Zeller, 1849	BOLD:AAE9673	4	1
Coleophoridae	Coleophora	milvipennis	Zeller, 1839	BOLD:AAB7467	15	1
Coleophoridae	Coleophora	motacillella	Zeller, 1849	BOLD:ABV9535	3	1
Coleophoridae	Coleophora	niveicostella	Zeller, 1839	BOLD:AAO4711	13	1
Coleophoridae	Coleophora	niveistrigella	Wocke, [1876]	BOLD:AAO1947	1	1
Coleophoridae	Coleophora	nubivagella	Zeller, 1849	BOLD:AAE1250, BOLD:AAO1721, BOLD:ACF7592	16	3
Coleophoridae	Coleophora	nutantella	Mühlig & Frey, 1857	BOLD:AAE1255	5	1
Coleophoridae	Coleophora	obscenella	Zeller, 1849	BOLD:AAB3183, BOLD:AAB3184	3	2
Coleophoridae	Coleophora	ochrea	(Haworth, 1828)	BOLD:AAF4239	9	1
Coleophoridae	Coleophora	ochripennella	Zeller, 1849	BOLD:ABV8798, BOLD:ABW5920	11	2
Coleophoridae	Coleophora	odorariella	Mühlig & Frey, 1857
Coleophoridae	Coleophora	onobrychiella	Zeller, 1849	BOLD:AAU2765	5	1
Coleophoridae	Coleophora	ononidella	Millière, 1879
Coleophoridae	Coleophora	onopordiella	Zeller, 1849
Coleophoridae	Coleophora	orbitella	Zeller, 1849	BOLD:AAF4235	7	1
Coleophoridae	Coleophora	oriolella	Zeller, 1849	BOLD:AAF4230	11	1
Coleophoridae	Coleophora	ornatipennella	(Hübner, 1796)	BOLD:AAB2195	18	1
Coleophoridae	Coleophora	otidipennella	(Hübner, [1817])	BOLD:AAB3185	6	1
Coleophoridae	Coleophora	pannonicella	Gozmány, 1956	BOLD:ABZ7872	5	1
Coleophoridae	Coleophora	pappiferella	Hofmann, 1869
Coleophoridae	Coleophora	paramayrella	Nel, 1993	BOLD:ABW7006	3	1
Coleophoridae	Coleophora	paripennella	Zeller, 1839	BOLD:AAE9677	4	1
Coleophoridae	Coleophora	partitella	Zeller, 1849	BOLD:AAZ1382	1	1
Coleophoridae	Coleophora	paucinotella	Toll, 1961	BOLD:AAE8824	9	1
Coleophoridae	Coleophora	peisoniella	Kasy, 1965	BOLD:AAB3655	2	1
Coleophoridae	Coleophora	pennella	([Denis & Schiffermüller], 1775)	BOLD:AAO3477	11	1
Coleophoridae	Coleophora	peribenanderi	Toll, 1943	BOLD:AAD1328	2	1
Coleophoridae	Coleophora	potentillae	Elisha, 1885	BOLD:ABY4881	1	1
Coleophoridae	Coleophora	pratella	Zeller, 1871	BOLD:ABV9515	1	1
Coleophoridae	Coleophora	preisseckeri	Toll, 1942
Coleophoridae	Coleophora	prunifoliae	Doets, 1944	BOLD:ACE6194	8	1
Coleophoridae	Coleophora	pseudociconiella	Toll, 1952
Coleophoridae	Coleophora	pseudoditella	Baldizzone & Patzak, 1983	BOLD:ACF9465	4	1
Coleophoridae	Coleophora	pseudolinosyris	Kasy, 1979	BOLD:AAB3184	2	1
Coleophoridae	Coleophora	pseudorepentis	Toll, 1960
Coleophoridae	Coleophora	ptarmicia	Walsingham, 1910
Coleophoridae	Coleophora	pulmonariella	Ragonot, 1874	BOLD:ABV4067	3	1
Coleophoridae	Coleophora	pyrrhulipennella	Zeller, 1839	BOLD:ACF4285	2	1
Coleophoridae	Coleophora	ramosella	Zeller, 1849	BOLD:AAF4254	4	1
Coleophoridae	Coleophora	rectilineella	Fischer von Röslerstamm, 1843	BOLD:AAF4249, BOLD:ABU8619	3	2
Coleophoridae	Coleophora	repentis	Klimesch, 1947	BOLD:AAO2402	2	1
Coleophoridae	Coleophora	riffelensis	Rebel, 1913	BOLD:ABZ1744	4	1
Coleophoridae	Coleophora	salicorniae	Heinemann & Wocke, [1876]
Coleophoridae	Coleophora	saponariella	Heeger, 1848	BOLD:AAJ6804	1	1
Coleophoridae	Coleophora	saturatella	Stainton, 1850	BOLD:AAF3727	2	1
Coleophoridae	Coleophora	saxicolella	(Duponchel, [1843])	BOLD:AAD3945	7	1
Coleophoridae	Coleophora	sergiella	Falkovitsh, 1979	BOLD:AAZ2563	1	1
Coleophoridae	Coleophora	serpylletorum	Hering, 1889	BOLD:AAF4152, BOLD:ABZ5366	15	2
Coleophoridae	Coleophora	serratella	(Linnaeus, 1761)	BOLD:AAB5543	41	1
Coleophoridae	Coleophora	serratulella	Herrich-Schäffer, [1855]
Coleophoridae	Coleophora	siccifolia	Stainton, 1856	BOLD:AAE9656	1	1
Coleophoridae	Coleophora	silenella	Herrich-Schäffer, [1855]	BOLD:AAE1255	5	1
Coleophoridae	Coleophora	solitariella	Zeller, 1849	BOLD:AAJ6783	1	1
Coleophoridae	Coleophora	spec. 1		BOLD:ABV7960	1	1
Coleophoridae	Coleophora	spec. 2		BOLD:ADR7382	1	1
Coleophoridae	Coleophora	spec. 3		BOLD:AAY9763	1	1
Coleophoridae	Coleophora	spinella	(Schrank, 1802)	BOLD:AAC4531	10	1
Coleophoridae	Coleophora	spiraeella	Rebel, 1916	BOLD:AAO4731	3	1
Coleophoridae	Coleophora	squalorella	Zeller, 1849	BOLD:AAI9230	5	1
Coleophoridae	Coleophora	squamella	Constant, 1885	BOLD:ABV4076	1	1
Coleophoridae	Coleophora	squamosella	Stainton, 1856	BOLD:AAB3184	1	1
Coleophoridae	Coleophora	sternipennella	(Zetterstedt, 1839)	BOLD:AAE9649	7	1
Coleophoridae	Coleophora	stramentella	Zeller, 1849		1	0
Coleophoridae	Coleophora	striatipennella	Nylander in Tengström, 1848	BOLD:ABX5333	25	1
Coleophoridae	Coleophora	striolatella	Zeller, 1849	BOLD:AAS0293	1	1
Coleophoridae	Coleophora	succursella	Herrich-Schäffer, [1855]	BOLD:AAL5799	3	1
Coleophoridae	Coleophora	supinella	Ortner, 1949	BOLD:AAO2401	3	1
Coleophoridae	Coleophora	svenssoni	Baldizzone, 1985
Coleophoridae	Coleophora	sylvaticella	Wood, 1892	BOLD:AAJ7030	33	1
Coleophoridae	Coleophora	taeniipennella	Herrich-Schäffer, [1855]	BOLD:AAC8749	23	1
Coleophoridae	Coleophora	tamesis	Waters, 1929	BOLD:AAC6421	4	1
Coleophoridae	Coleophora	tanaceti	Mühlig, 1865	BOLD:AAE9658	1	1
Coleophoridae	Coleophora	therinella	Tengström, 1848	BOLD:AAC2773	12	1
Coleophoridae	Coleophora	thymi	Hering, 1942
Coleophoridae	Coleophora	tolli	Klimesch, 1952	BOLD:ABZ2547	4	1
Coleophoridae	Coleophora	tractella	Zeller, 1849
Coleophoridae	Coleophora	trifariella	Zeller, 1849	BOLD:AAO2399	3	1
Coleophoridae	Coleophora	trifolii	(Curtis, 1832)	BOLD:AAA7670	16	1
Coleophoridae	Coleophora	trigeminella	Fuchs, 1881	BOLD:AAD9304	12	1
Coleophoridae	Coleophora	trochilella	(Duponchel, [1843])	BOLD:AAD9305	12	1
Coleophoridae	Coleophora	uliginosella	Glitz, 1872	BOLD:AAE9656	1	1
Coleophoridae	Coleophora	unigenella	Svensson, 1966	BOLD:AAF4069	1	1
Coleophoridae	Coleophora	unipunctella	Zeller, 1849	BOLD:AAZ9520	6	1
Coleophoridae	Coleophora	vacciniella	Herrich-Schäffer, 1861	BOLD:AAC8751	3	1
Coleophoridae	Coleophora	valesianella	Zeller, 1849
Coleophoridae	Coleophora	variicornis	Toll, 1952
Coleophoridae	Coleophora	versurella	Zeller, 1849	BOLD:AAB3186, BOLD:ABZ0013	18	2
Coleophoridae	Coleophora	vestianella	(Linnaeus, 1758)	BOLD:AAI5954	14	1
Coleophoridae	Coleophora	vibicella	(Hübner, [1813])	BOLD:AAI9212	2	1
Coleophoridae	Coleophora	vibicigerella	Zeller, 1839	BOLD:ABZ7560	6	1
Coleophoridae	Coleophora	vicinella	Zeller, 1849	BOLD:ACB1393	3	1
Coleophoridae	Coleophora	violacea	(Ström, 1783)	BOLD:AAD0942	2	1
Coleophoridae	Coleophora	virgatella	Zeller, 1849	BOLD:AAJ6673, BOLD:AEI2079	2	2
Coleophoridae	Coleophora	virgaureae	Stainton, 1857	BOLD:AAB3183	7	1
Coleophoridae	Coleophora	vitisella	Gregson, 1856	BOLD:AAE1198	1	1
Coleophoridae	Coleophora	vulnerariae	Zeller, 1839	BOLD:AAO1943	9	1
Coleophoridae	Coleophora	vulpecula	Zeller, 1849	BOLD:ABA4033	1	1
Coleophoridae	Coleophora	wockeella	Zeller, 1849	BOLD:AAF4034	2	1
Coleophoridae	Coleophora	zelleriella	Heinemann, 1854	BOLD:ABZ7872, BOLD:ACD4723	4	2
Cosmopterigidae	Ascalenia	vanella	(Frey, 1860)
Cosmopterigidae	Cosmopterix	feminella	Sinev, 1988
Cosmopterigidae	Cosmopterix	lienigiella	Lienig & Zeller, 1846	BOLD:AAJ5475	3	1
Cosmopterigidae	Cosmopterix	orichalcea	Stainton, 1861	BOLD:AAJ5454	9	1
Cosmopterigidae	Cosmopterix	schmidiella	Frey, 1856
Cosmopterigidae	Cosmopterix	scribaiella	Zeller, 1850	BOLD:AAV9110, BOLD:ABY0514	4	2
Cosmopterigidae	Cosmopterix	zieglerella	(Hübner, [1810])	BOLD:AAR9029	1	1
Cosmopterigidae	Eteobalea	albiapicella	(Duponchel, [1843])	BOLD:AAO3401	10	1
Cosmopterigidae	Eteobalea	anonymella	(Riedl, 1965)	BOLD:AAI0104, BOLD:ABW5924	13	2
Cosmopterigidae	Eteobalea	bernhardiella	(Kasy, 1973)	BOLD:ADC0428	1	1
Cosmopterigidae	Eteobalea	intermediella	(Riedl, 1966)	BOLD:AAJ1064	9	1
Cosmopterigidae	Eteobalea	serratella	(Treitschke, 1833)	BOLD:AAX7721	2	1
Cosmopterigidae	Eteobalea	tririvella	(Staudinger, 1871)	BOLD:ABX2325	3	1
Cosmopterigidae	Limnaecia	phragmitella	Stainton, 1851	BOLD:AAA7368	3	1
Cosmopterigidae	Pancalia	leuwenhoekella	(Linnaeus, 1761)	BOLD:AAK4660	5	1
Cosmopterigidae	Pancalia	nodosella	(Bruand, 1850)
Cosmopterigidae	Pancalia	schwarzella	(Fabricius, 1798)	BOLD:AAI4950	5	1
Cosmopterigidae	Pyroderces	argyrogrammos	(Meyrick, 1932)	BOLD:AAQ0242	5	1
Cosmopterigidae	Pyroderces	sarcogypsa	Rebel, 1938	BOLD:ADK8595	4	1
Cosmopterigidae	Sorhagenia	janiszewskae	Riedl, 1962	BOLD:AAF4360	11	1
Cosmopterigidae	Sorhagenia	lophyrella	(Douglas, 1846)	BOLD:AAD3132	11	1
Cosmopterigidae	Sorhagenia	rhamniella	(Zeller, 1839)	BOLD:AAD3133	12	1
Cosmopterigidae	Stagmatophora	heydeniella	(Fischer von Röslerstamm, 1841)	BOLD:AAN9902	1	1
Cosmopterigidae	Vulcaniella	cognatella	Riedl, 1990	BOLD:AEH3570	2	1
Cosmopterigidae	Vulcaniella	extremella	(Wocke, 1871)
Cosmopterigidae	Vulcaniella	pomposella	(Zeller, 1839)
Cossidae	Acossus	terebra	([Denis & Schiffermüller], 1775)
Cossidae	Cossus	cossus	(Linnaeus, 1758)	BOLD:AAE4069, BOLD:AAP5664, BOLD:AHC5533, BOLD:AHC5538, BOLD:AHC5539	16	5
Cossidae	Dyspessa	ulula	(Borkhausen, 1790)	BOLD:ABA2380	9	1
Cossidae	Parahypopta	caestrum	(Hübner, [1808])	BOLD:AAM1002	1	1
Cossidae	Phragmataecia	castaneae	(Hübner, 1790)	BOLD:AAE6494	7	1
Cossidae	Zeuzera	pyrina	(Linnaeus, 1761)	BOLD:AAD8444	6	1
Crambidae	Acentria	ephemerella	([Denis & Schiffermüller], 1775)	BOLD:AAA8932	2	1
Crambidae	Achyra	nudalis	(Hübner, 1796)	BOLD:AAE2250	1	1
Crambidae	Agriphila	deliella	(Hübner, [1813])
Crambidae	Agriphila	geniculea	(Haworth, 1811)	BOLD:AAE6869	2	1
Crambidae	Agriphila	inquinatella	([Denis & Schiffermüller], 1775)	BOLD:AAD2421	13	1
Crambidae	Agriphila	poliellus	(Treitschke, 1832)	BOLD:AAW1964	1	1
Crambidae	Agriphila	selasella	(Hübner, [1813])	BOLD:AAE6817	2	1
Crambidae	Agriphila	straminella	([Denis & Schiffermüller], 1775)	BOLD:AAC0267, BOLD:AAC0268	6	2
Crambidae	Agriphila	tolli	(Błeszyński, 1952)	BOLD:AAE6869	8	1
Crambidae	Agriphila	tristella	([Denis & Schiffermüller], 1775)	BOLD:AAB9062, BOLD:ACK2123	9	2
Crambidae	Agrotera	nemoralis	(Scopoli, 1763)	BOLD:AAE4415	4	1
Crambidae	Anania	coronata	(Hufnagel, 1767)	BOLD:ACF0483	5	1
Crambidae	Anania	crocealis	(Hübner, 1796)	BOLD:AAD7537	6	1
Crambidae	Anania	funebris	(Ström, 1768)	BOLD:AAB4181	5	1
Crambidae	Anania	fuscalis	([Denis & Schiffermüller], 1775)	BOLD:AAB9417	7	1
Crambidae	Anania	hortulata	(Linnaeus, 1758)	BOLD:AAB0989	5	1
Crambidae	Anania	lancealis	([Denis & Schiffermüller], 1775)	BOLD:AAB9418	6	1
Crambidae	Anania	luctualis	(Hübner, 1793)
Crambidae	Anania	perlucidalis	(Hübner, [1809])	BOLD:AAC6171	2	1
Crambidae	Anania	stachydalis	(Germar, 1821)	BOLD:AAF3932	6	1
Crambidae	Anania	terrealis	(Treitschke, 1829)	BOLD:AAC9116	6	1
Crambidae	Anania	testacealis	(Zeller, 1847)
Crambidae	Anania	verbascalis	([Denis & Schiffermüller], 1775)	BOLD:AAF3935	6	1
Crambidae	Ancylolomia	palpella	([Denis & Schiffermüller], 1775)
Crambidae	Antigastra	catalaunalis	(Duponchel, [1833])	BOLD:AAE6976	2	1
Crambidae	Aporodes	floralis	(Hübner, [1809])
Crambidae	Atralata	albofascialis	(Treitschke, 1829)	BOLD:AAJ9689	1	1
Crambidae	Calamotropha	aureliellus	(Fischer von Röslerstamm, 1841)	BOLD:ADJ0381	3	1
Crambidae	Calamotropha	paludella	(Hübner, [1824])	BOLD:AAC7277	3	1
Crambidae	Cataclysta	lemnata	(Linnaeus, 1758)	BOLD:AAC2080	7	1
Crambidae	Catharia	simplonialis	(Heydenreich, 1851)	BOLD:ADK9399	2	1
Crambidae	Catoptria	combinella	([Denis & Schiffermüller], 1775)	BOLD:AAF2085, BOLD:ACX7911	8	2
Crambidae	Catoptria	conchella	([Denis & Schiffermüller], 1775)	BOLD:AAD6893, BOLD:ACF5690	8	2
Crambidae	Catoptria	confusellus	(Staudinger, 1881)	BOLD:ABA4409	1	1
Crambidae	Catoptria	falsella	([Denis & Schiffermüller], 1775)	BOLD:AAC2294	5	1
Crambidae	Catoptria	furcatellus	(Zetterstedt, 1839)	BOLD:AAI7303	5	1
Crambidae	Catoptria	languidellus	(Zeller, 1863)	BOLD:AAO4293	1	1
Crambidae	Catoptria	luctiferella	(Hübner, [1813])	BOLD:ABY8649, BOLD:ACF3634	5	2
Crambidae	Catoptria	lythargyrella	(Hübner, 1796)	BOLD:AAQ1932	6	1
Crambidae	Catoptria	maculalis	(Zetterstedt, 1839)	BOLD:AAE3791	2	1
Crambidae	Catoptria	margaritella	([Denis & Schiffermüller], 1775)	BOLD:AAD3702	6	1
Crambidae	Catoptria	myella	(Hübner, 1796)	BOLD:AAC2957	5	1
Crambidae	Catoptria	mytilella	(Hübner, [1805])	BOLD:AAF2101	3	1
Crambidae	Catoptria	osthelderi	(de Lattin, 1950)	BOLD:ABZ2987	3	1
Crambidae	Catoptria	permutatellus	(Herrich-Schäffer, [1848])	BOLD:AAC2957	5	1
Crambidae	Catoptria	petrificella	(Hübner, 1796)	BOLD:AAF2085	7	1
Crambidae	Catoptria	pinella	(Linnaeus, 1758)	BOLD:AAC6797	6	1
Crambidae	Catoptria	pyramidellus	(Treitschke, 1832)	BOLD:ACF3635	10	1
Crambidae	Catoptria	radiella	(Hübner, [1813])	BOLD:ABY7192, BOLD:ACJ6045	9	2
Crambidae	Catoptria	speculalis	Hübner, [1825]	BOLD:ACF3635	6	1
Crambidae	Catoptria	verellus	(Zincken, 1817)	BOLD:AAD5840	7	1
Crambidae	Chilo	phragmitella	(Hübner, [1810])	BOLD:AAC4987	8	1
Crambidae	Cholius	luteolaris	(Scopoli, 1772)	BOLD:AGE9005	1	1
Crambidae	Chrysocramboides	craterella	(Scopoli, 1763)	BOLD:AAO4629	5	1
Crambidae	Chrysocrambus	linetella	(Fabricius, 1781)
Crambidae	Chrysoteuchia	culmella	(Linnaeus, 1758)	BOLD:AAC0540	7	1
Crambidae	Crambus	alienellus	(Germar & Kaulfuss, 1817)	BOLD:AAB6452	4	1
Crambidae	Crambus	ericella	(Hübner, [1813])	BOLD:AAD6953	3	1
Crambidae	Crambus	hamella	(Thunberg, 1788)
Crambidae	Crambus	lathoniellus	(Zincken, 1817)	BOLD:AAC1691	8	1
Crambidae	Crambus	pascuella	(Linnaeus, 1758)	BOLD:ACF1131	7	1
Crambidae	Crambus	perlella	(Scopoli, 1763)	BOLD:AAA6137	8	1
Crambidae	Crambus	pratella	(Linnaeus, 1758)	BOLD:AAA6138	4	1
Crambidae	Crambus	silvella	(Hübner, [1813])	BOLD:AAJ6529	5	1
Crambidae	Crambus	uliginosellus	Zeller, 1850	BOLD:AAD6941	5	1
Crambidae	Cydalima	perspectalis	(Walker, 1859)	BOLD:AAI7349	2	1
Crambidae	Cynaeda	dentalis	([Denis & Schiffermüller], 1775)	BOLD:AAE7870	5	1
Crambidae	Diasemia	reticularis	(Linnaeus, 1761)	BOLD:AAC3558	4	1
Crambidae	Diasemiopsis	ramburialis	(Duponchel, [1834])	BOLD:AAD0296	1	1
Crambidae	Diplopseustis	perieresalis	(Walker, 1859)
Crambidae	Dolicharthria	punctalis	([Denis & Schiffermüller], 1775)	BOLD:AAE0194	6	1
Crambidae	Dolicharthria	stigmosalis	(Herrich-Schäffer, [1848])
Crambidae	Donacaula	forficella	(Thunberg, 1794)	BOLD:AAC9877	2	1
Crambidae	Donacaula	mucronella	([Denis & Schiffermüller], 1775)	BOLD:AAE8467	6	1
Crambidae	Duponchelia	fovealis	Zeller, 1847	BOLD:AAD9727	2	1
Crambidae	Ecpyrrhorrhoe	rubiginalis	(Hübner, 1796)	BOLD:AAF6450	4	1
Crambidae	Elophila	nymphaeata	(Linnaeus, 1758)	BOLD:AAC4080	4	1
Crambidae	Elophila	rivulalis	(Duponchel, [1834])
Crambidae	Epascestria	pustulalis	(Hübner, [1823])	BOLD:AAQ3859	2	1
Crambidae	Euchromius	ocellea	(Haworth, 1811)	BOLD:AAA5671	2	1
Crambidae	Euchromius	superbellus	(Zeller, 1849)
Crambidae	Eudonia	delunella	(Stainton, 1849)	BOLD:AAE4545	4	1
Crambidae	Eudonia	lacustrata	(Panzer, 1804)	BOLD:AAB3829	15	1
Crambidae	Eudonia	laetella	(Zeller, 1846)	BOLD:AAE4544	6	1
Crambidae	Eudonia	mercurella	(Linnaeus, 1758)	BOLD:AAB3830, BOLD:ABZ6210	16	2
Crambidae	Eudonia	murana	(Curtis, 1827)	BOLD:AAB9087	17	1
Crambidae	Eudonia	pallida	(Curtis, 1827)	BOLD:AAC1694	9	1
Crambidae	Eudonia	petrophila	(Standfuss, 1848)	BOLD:AAD5560	9	1
Crambidae	Eudonia	phaeoleuca	(Zeller, 1846)	BOLD:AAJ0223	8	1
Crambidae	Eudonia	sudetica	(Zeller, 1839)	BOLD:AAB9089	16	1
Crambidae	Eudonia	truncicolella	(Stainton, 1849)	BOLD:AAB1558	10	1
Crambidae	Eudonia	vallesialis	(Duponchel, [1833])	BOLD:ACJ3564	10	1
Crambidae	Eurrhypis	pollinalis	([Denis & Schiffermüller], 1775)	BOLD:AAL5359	1	1
Crambidae	Evergestis	aenealis	([Denis & Schiffermüller], 1775)	BOLD:AAE0382	4	1
Crambidae	Evergestis	extimalis	(Scopoli, 1763)	BOLD:AAD3278	3	1
Crambidae	Evergestis	forficalis	(Linnaeus, 1758)	BOLD:AAB7956	7	1
Crambidae	Evergestis	frumentalis	(Linnaeus, 1761)	BOLD:AAQ1139	7	1
Crambidae	Evergestis	limbata	(Linnaeus, 1767)	BOLD:AAD7887	4	1
Crambidae	Evergestis	pallidata	(Hufnagel, 1767)	BOLD:AAB4832	6	1
Crambidae	Evergestis	politalis	([Denis & Schiffermüller], 1775)	BOLD:AAJ0346	5	1
Crambidae	Evergestis	sophialis	(Fabricius, 1787)	BOLD:AAJ0349, BOLD:ABZ5619	4	2
Crambidae	Friedlanderia	cicatricella	(Hübner, [1824])	BOLD:ADL7376	1	1
Crambidae	Gesneria	centuriella	([Denis & Schiffermüller], 1775)
Crambidae	Heliothela	wulfeniana	(Scopoli, 1763)	BOLD:ABU6313	1	1
Crambidae	Hellula	undalis	(Fabricius, 1781)	BOLD:AAC8519	2	1
Crambidae	Hydriris	ornatalis	(Duponchel, [1832])
Crambidae	Loxostege	deliblatica	Szent-Ivány & Uhrik-Mészáros, 1942
Crambidae	Loxostege	fascialis	(Hübner, 1796)
Crambidae	Loxostege	manualis	(Geyer, [1832])	BOLD:AAO3090	3	1
Crambidae	Loxostege	sticticalis	(Linnaeus, 1761)	BOLD:AAB4167	3	1
Crambidae	Loxostege	turbidalis	(Treitschke, 1829)	BOLD:AAF0342	4	1
Crambidae	Loxostege	virescalis	(Guenée, 1854)	BOLD:ABX1361	1	1
Crambidae	Mecyna	flavalis	([Denis & Schiffermüller], 1775)	BOLD:AAD8845	5	1
Crambidae	Mecyna	lutealis	(Duponchel, [1833])	BOLD:AAP9516	2	1
Crambidae	Mecyna	trinalis	([Denis & Schiffermüller], 1775)	BOLD:AAK7061	1	1
Crambidae	Metacrambus	carectellus	(Zeller, 1847)
Crambidae	Metasia	ophialis	(Treitschke, 1829)
Crambidae	Metaxmeste	phrygialis	(Hübner, 1796)	BOLD:AAE7685	5	1
Crambidae	Metaxmeste	schrankiana	(Hochenwarth, 1785)	BOLD:AAE7792	6	1
Crambidae	Nascia	cilialis	(Hübner, 1796)	BOLD:AAF7236	4	1
Crambidae	Nomophila	noctuella	([Denis & Schiffermüller], 1775)	BOLD:AAA7880	5	1
Crambidae	Nymphula	nitidulata	(Hufnagel, 1767)	BOLD:AAF2874	3	1
Crambidae	Orenaia	alpestralis	(Fabricius, 1787)	BOLD:AAC8723	9	1
Crambidae	Orenaia	andereggialis	(Herrich-Schäffer, [1855])
Crambidae	Orenaia	helveticalis	(Herrich-Schäffer, [1855])	BOLD:ABX6819	2	1
Crambidae	Orenaia	lugubralis	(Lederer, 1857)	BOLD:AAI2173	2	1
Crambidae	Ostrinia	nubilalis	(Hübner, 1796)	BOLD:AEJ8875	3	1
Crambidae	Ostrinia	palustralis	(Hübner, 1796)	BOLD:AAI3446	1	1
Crambidae	Ostrinia	quadripunctalis	([Denis & Schiffermüller], 1775)	BOLD:ACB3223	2	1
Crambidae	Palpita	vitrealis	(Rossi, 1794)	BOLD:AAC1043	1	1
Crambidae	Paracorsia	repandalis	([Denis & Schiffermüller], 1775)	BOLD:AAK4971	3	1
Crambidae	Parapoynx	diminutalis	Snellen, 1880
Crambidae	Parapoynx	nivalis	([Denis & Schiffermüller], 1775)	BOLD:AGU9238	1	1
Crambidae	Parapoynx	stratiotata	(Linnaeus, 1758)	BOLD:AAC1045	8	1
Crambidae	Paratalanta	hyalinalis	(Hübner, 1796)	BOLD:AAF7132	4	1
Crambidae	Paratalanta	pandalis	(Hübner, [1825])	BOLD:AAE7251	10	1
Crambidae	Patania	ruralis	(Scopoli, 1763)	BOLD:AAB6255	4	1
Crambidae	Pediasia	aridella	(Thunberg, 1794)	BOLD:AAA2313	5	1
Crambidae	Pediasia	contaminella	(Hübner, 1796)	BOLD:AAD4493	6	1
Crambidae	Pediasia	fascelinella	(Hübner, [1813])	BOLD:AAF8155	2	1
Crambidae	Pediasia	luteella	([Denis & Schiffermüller], 1775)	BOLD:AAL3686	12	1
Crambidae	Pediasia	matricella	(Treitschke, 1832)
Crambidae	Pediasia	pedriolellus	(Duponchel, 1836)	BOLD:ACX7841	2	1
Crambidae	Platytes	alpinella	(Hübner, [1813])	BOLD:AAE1240	4	1
Crambidae	Platytes	cerussella	([Denis & Schiffermüller], 1775)	BOLD:AAI2708	1	1
Crambidae	Psammotis	pulveralis	(Hübner, 1796)	BOLD:AAD4336	1	1
Crambidae	Pseudobissetia	terrestrellus	(Christoph, 1885)	BOLD:ADJ4069, BOLD:AFE5407	4	2
Crambidae	Pyrausta	aerealis	(Hübner, 1793)	BOLD:AAC7368	5	1
Crambidae	Pyrausta	aurata	(Scopoli, 1763)	BOLD:AAB6530	14	1
Crambidae	Pyrausta	castalis	Treitschke, 1829
Crambidae	Pyrausta	cingulata	(Linnaeus, 1758)	BOLD:ACF2687	5	1
Crambidae	Pyrausta	coracinalis	Leraut, 1982	BOLD:AAL1023	8	1
Crambidae	Pyrausta	despicata	(Scopoli, 1763)	BOLD:AAB9618, BOLD:ACF2752	5	2
Crambidae	Pyrausta	falcatalis	Guenée, 1854	BOLD:AAL1027	5	1
Crambidae	Pyrausta	nigrata	(Scopoli, 1763)	BOLD:AAD0032	4	1
Crambidae	Pyrausta	obfuscata	(Scopoli, 1763)	BOLD:AAN0240	1	1
Crambidae	Pyrausta	ostrinalis	(Hübner, 1796)	BOLD:AAD0276	3	1
Crambidae	Pyrausta	porphyralis	([Denis & Schiffermüller], 1775)	BOLD:AAE8423	2	1
Crambidae	Pyrausta	purpuralis	(Linnaeus, 1758)	BOLD:AAB6531	10	1
Crambidae	Pyrausta	rectefascialis	Toll, 1936	BOLD:AAC9986	2	1
Crambidae	Pyrausta	sanguinalis	(Linnaeus, 1767)	BOLD:AAI0560	10	1
Crambidae	Pyrausta	virginalis	Duponchel, [1832]
Crambidae	Schoenobius	gigantella	([Denis & Schiffermüller], 1775)	BOLD:AAE3777	7	1
Crambidae	Scirpophaga	praelata	(Scopoli, 1763)
Crambidae	Sclerocona	acutellus	(Eversmann, 1842)	BOLD:AAJ5634	5	1
Crambidae	Scoparia	ambigualis	(Treitschke, 1829)	BOLD:AAB1555	20	1
Crambidae	Scoparia	ancipitella	(de La Harpe, 1855)	BOLD:AAB1556, BOLD:ACF0046	13	2
Crambidae	Scoparia	basistrigalis	Knaggs, 1866	BOLD:AAB1555	10	1
Crambidae	Scoparia	conicella	(de La Harpe, 1863)
Crambidae	Scoparia	ingratella	(Zeller, 1846)	BOLD:AAE9359	2	1
Crambidae	Scoparia	italica	Turati, 1919	BOLD:AAC0151	2	1
Crambidae	Scoparia	manifestella	(Herrich-Schäffer, [1848])	BOLD:AAC0151	11	1
Crambidae	Scoparia	pyralella	([Denis & Schiffermüller], 1775)	BOLD:AAC1440, BOLD:ADJ3633	12	2
Crambidae	Scoparia	subfusca	Haworth, 1811	BOLD:AAB1557	11	1
Crambidae	Sitochroa	palealis	([Denis & Schiffermüller], 1775)	BOLD:AAD7889	2	1
Crambidae	Sitochroa	verticalis	(Linnaeus, 1758)	BOLD:AAB9443	8	1
Crambidae	Spoladea	recurvalis	(Fabricius, 1775)	BOLD:AAA3666	1	1
Crambidae	Sufetula	diminutalis	(Walker, 1866)	BOLD:ACQ0790	1	1
Crambidae	Talis	quercella	([Denis & Schiffermüller], 1775)	BOLD:AGU7057	2	1
Crambidae	Thisanotia	chrysonuchella	(Scopoli, 1763)	BOLD:AAE7880	3	1
Crambidae	Titanio	normalis	(Hübner, 1796)	BOLD:AEE1432	1	1
Crambidae	Udea	accolalis	(Zeller, 1867)	BOLD:AAJ7913	11	1
Crambidae	Udea	alpinalis	([Denis & Schiffermüller], 1775)	BOLD:ABZ3980, BOLD:ACE4785	6	2
Crambidae	Udea	austriacalis	(Herrich-Schäffer, [1851])	BOLD:AAD2364	4	1
Crambidae	Udea	carniolica	Huemer & Tarmann, 1989	BOLD:AAJ7905	2	1
Crambidae	Udea	cyanalis	(de La Harpe, 1855)	BOLD:AAB9748	4	1
Crambidae	Udea	decrepitalis	(Herrich-Schäffer, [1848])	BOLD:AAC7950, BOLD:ABY5633	9	2
Crambidae	Udea	elutalis	([Denis & Schiffermüller], 1775)	BOLD:AAL7212	2	1
Crambidae	Udea	ferrugalis	(Hübner, 1796)	BOLD:AAC3729	5	1
Crambidae	Udea	fulvalis	(Hübner, [1809])
Crambidae	Udea	hamalis	(Thunberg, 1792)	BOLD:AAF0019	1	1
Crambidae	Udea	inquinatalis	(Lienig & Zeller, 1846)	BOLD:AAB9747	8	1
Crambidae	Udea	lutealis	(Hübner, [1809])	BOLD:AAD5555	6	1
Crambidae	Udea	murinalis	(Fischer von Röslerstamm, 1841)	BOLD:AAJ7892, BOLD:ACR4189	6	2
Crambidae	Udea	nebulalis	(Hübner, 1796)	BOLD:AAD5509	17	1
Crambidae	Udea	olivalis	([Denis & Schiffermüller], 1775)	BOLD:AAC6010	8	1
Crambidae	Udea	prunalis	([Denis & Schiffermüller], 1775)	BOLD:AAC2028	8	1
Crambidae	Udea	rhododendronalis	(Duponchel, [1834])	BOLD:AAH7703	5	1
Crambidae	Udea	uliginosalis	(Stephens, 1834)	BOLD:AAC7935, BOLD:ACE9765	11	2
Crambidae	Uresiphita	gilvata	(Fabricius, 1794)	BOLD:AAH7595	1	1
Crambidae	Xanthocrambus	lucellus	(Herrich-Schäffer, [1848])	BOLD:ACJ6101	1	1
Crambidae	Xanthocrambus	saxonellus	(Zincken, 1821)	BOLD:AAK0137	6	1
Depressariidae	Agonopterix	adspersella	(Kollar, 1832)	BOLD:AAM8919	5	1
Depressariidae	Agonopterix	alpigena	(Frey, 1870)	BOLD:AAC0206	3	1
Depressariidae	Agonopterix	alstromeriana	(Clerck, 1759)	BOLD:AAC0206	3	1
Depressariidae	Agonopterix	angelicella	(Hübner, [1813])	BOLD:AAC0206	8	1
Depressariidae	Agonopterix	arenella	([Denis & Schiffermüller], 1775)	BOLD:AAC6982	6	1
Depressariidae	Agonopterix	assimilella	(Treitschke, 1832)	BOLD:AAJ7526	5	1
Depressariidae	Agonopterix	astrantiae	(Heinemann, 1870)	BOLD:AAJ1481	6	1
Depressariidae	Agonopterix	atomella	([Denis & Schiffermüller], 1775)	BOLD:AAC0206	3	1
Depressariidae	Agonopterix	capreolella	(Zeller, 1839)	BOLD:AAF7543, BOLD:ABZ0904	10	2
Depressariidae	Agonopterix	carduella	(Hübner, [1817])	BOLD:AAM8921	3	1
Depressariidae	Agonopterix	cervariella	(Constant, 1885)	BOLD:ABV8102	1	1
Depressariidae	Agonopterix	ciliella	(Stainton, 1849)	BOLD:ACF5176	8	1
Depressariidae	Agonopterix	cnicella	(Treitschke, 1832)	BOLD:AAJ1481	3	1
Depressariidae	Agonopterix	conterminella	(Zeller, 1839)	BOLD:AAE7213	2	1
Depressariidae	Agonopterix	curvipunctosa	(Haworth, 1811)	BOLD:AAN9984	3	1
Depressariidae	Agonopterix	doronicella	(Wocke, 1849)	BOLD:ABW9282	5	1
Depressariidae	Agonopterix	ferocella	(Chrétien, 1910)
Depressariidae	Agonopterix	furvella	(Treitschke, 1832)	BOLD:AAJ7527	4	1
Depressariidae	Agonopterix	heracliana	(Linnaeus, 1758)	BOLD:AAC7415, BOLD:ADN2034, BOLD:ADO3923	15	3
Depressariidae	Agonopterix	hippomarathri	(Nickerl, 1864)	BOLD:AAC0206	7	1
Depressariidae	Agonopterix	hypericella	(Hübner, [1817])	BOLD:AAE7189	3	1
Depressariidae	Agonopterix	kaekeritziana	(Linnaeus, 1767)	BOLD:AAC0206	5	1
Depressariidae	Agonopterix	laterella	([Denis & Schiffermüller], 1775)	BOLD:AAV9910, BOLD:ADN8804	2	2
Depressariidae	Agonopterix	liturosa	(Haworth, 1811)	BOLD:AAE7191	7	1
Depressariidae	Agonopterix	medelichensis	Buchner, 2015
Depressariidae	Agonopterix	multiplicella	(Erschoff, 1877)	BOLD:AAC0206	1	1
Depressariidae	Agonopterix	nanatella	(Stainton, 1849)	BOLD:AGP5683	2	1
Depressariidae	Agonopterix	nervosa	(Haworth, 1811)	BOLD:AAC1846	2	1
Depressariidae	Agonopterix	ocellana	(Fabricius, 1775)	BOLD:AAF7176	5	1
Depressariidae	Agonopterix	oinochroa	(Turati, 1879)	BOLD:ABU5789	2	1
Depressariidae	Agonopterix	pallorella	(Zeller, 1839)	BOLD:ABA0382, BOLD:ABU5790	6	2
Depressariidae	Agonopterix	paraselini	Buchner, 2017	BOLD:AAC0206	4	1
Depressariidae	Agonopterix	parilella	(Treitschke, 1835)	BOLD:AAE7195	6	1
Depressariidae	Agonopterix	petasitis	(Standfuss, 1851)	BOLD:AAN9985	6	1
Depressariidae	Agonopterix	propinquella	(Treitschke, 1835)	BOLD:AAE7185	10	1
Depressariidae	Agonopterix	purpurea	(Haworth, 1811)	BOLD:ABY4837	8	1
Depressariidae	Agonopterix	putridella	([Denis & Schiffermüller], 1775)	BOLD:AAC0206	3	1
Depressariidae	Agonopterix	rotundella	(Douglas, 1846)		1	0
Depressariidae	Agonopterix	scopariella	(Heinemann, 1870)	BOLD:AAC0206	2	1
Depressariidae	Agonopterix	selini	(Heinemann, 1870)
Depressariidae	Agonopterix	senecionis	(Nickerl, 1864)	BOLD:ABA0549	7	1
Depressariidae	Agonopterix	silerella	(Stainton, 1865)	BOLD:ABA0480	8	1
Depressariidae	Agonopterix	subpropinquella	(Stainton, 1849)	BOLD:AAZ9000	1	1
Depressariidae	Agonopterix	subtakamukui	Lvovsky, 1998	BOLD:AAC0206	2	1
Depressariidae	Agonopterix	yeatiana	(Fabricius, 1781)	BOLD:AAJ6716	2	1
Depressariidae	Anchinia	cristalis	(Scopoli, 1763)	BOLD:AAK1437	8	1
Depressariidae	Anchinia	daphnella	([Denis & Schiffermüller], 1775)	BOLD:AAE5098, BOLD:AEX3330	5	2
Depressariidae	Anchinia	grisescens	Frey, 1856	BOLD:AAD2878	3	1
Depressariidae	Anchinia	laureolella	Herrich-Schäffer, [1854]	BOLD:AAK1437	6	1
Depressariidae	Cacochroa	permixtella	(Herrich-Schäffer, [1854])
Depressariidae	Depressaria	absynthiella	Herrich-Schäffer, 1865	BOLD:ABA0596	4	1
Depressariidae	Depressaria	albipunctella	([Denis & Schiffermüller], 1775)	BOLD:AAF8258	10	1
Depressariidae	Depressaria	artemisiae	Nickerl, 1864	BOLD:AAF8250	3	1
Depressariidae	Depressaria	badiella	(Hübner, 1796)	BOLD:AAF8243	4	1
Depressariidae	Depressaria	beckmanni	Heinemann, 1870	BOLD:ABA1413, BOLD:ABZ6022	4	2
Depressariidae	Depressaria	bupleurella	Heinemann, 1870	BOLD:ABA1485	2	1
Depressariidae	Depressaria	cervicella	Herrich-Schäffer, [1854]
Depressariidae	Depressaria	chaerophylli	Zeller, 1839	BOLD:AAF8167	7	1
Depressariidae	Depressaria	daucella	([Denis & Schiffermüller], 1775)	BOLD:AAD4894, BOLD:ABA0355	4	2
Depressariidae	Depressaria	depressana	(Fabricius, 1775)	BOLD:AAE7397	9	1
Depressariidae	Depressaria	dictamnella	(Treitschke, 1835)
Depressariidae	Depressaria	discipunctella	Herrich-Schäffer, [1854]	BOLD:AAO4681, BOLD:ABA1412	2	2
Depressariidae	Depressaria	douglasella	Stainton, 1849	BOLD:ABA0668, BOLD:ABY5846, BOLD:ABZ6022	24	3
Depressariidae	Depressaria	emeritella	Stainton, 1849	BOLD:AAE7395	1	1
Depressariidae	Depressaria	floridella	Mann, 1864	BOLD:AAO2632, BOLD:ABZ6022	4	2
Depressariidae	Depressaria	heydenii	Zeller, 1854	BOLD:ABA1414	5	1
Depressariidae	Depressaria	hofmanni	Stainton, 1861	BOLD:AAH7006	4	1
Depressariidae	Depressaria	lacticapitella	Klimesch, 1942	BOLD:AAH7006	1	1
Depressariidae	Depressaria	leucocephala	Snellen, 1884	BOLD:AAI9648	1	1
Depressariidae	Depressaria	libanotidella	Schläger, 1849	BOLD:AAF8171	1	1
Depressariidae	Depressaria	nemolella	Svensson, 1982
Depressariidae	Depressaria	olerella	Zeller, 1854	BOLD:AAF8185	9	1
Depressariidae	Depressaria	pimpinellae	Zeller, 1839	BOLD:AAD6055	13	1
Depressariidae	Depressaria	pulcherrimella	Stainton, 1849	BOLD:AAF8186	5	1
Depressariidae	Depressaria	radiella	(Goeze, 1783)	BOLD:AAB6253	4	1
Depressariidae	Depressaria	silesiaca	Heinemann, 1870	BOLD:AAI9647	1	1
Depressariidae	Depressaria	sordidatella	Tengström, 1848	BOLD:AAD6065	2	1
Depressariidae	Depressaria	ultimella	Stainton, 1849	BOLD:AAL1490	1	1
Depressariidae	Exaeretia	ciniflonella	(Lienig & Zeller, 1846)	BOLD:AAD5010	6	1
Depressariidae	Exaeretia	preisseckeri	(Rebel, 1937)	BOLD:ABA1719	2	1
Depressariidae	Exaeretia	stramentella	(Eversmann, 1844)	BOLD:AED9455	3	1
Depressariidae	Fuchsia	luteella	(Heinemann, 1870)	BOLD:ABV9803	4	1
Depressariidae	Hypercallia	citrinalis	(Scopoli, 1763)	BOLD:AAE1403	5	1
Depressariidae	Levipalpus	hepatariella	(Lienig & Zeller, 1846)	BOLD:AAJ2744	2	1
Depressariidae	Luquetia	lobella	([Denis & Schiffermüller], 1775)	BOLD:AAJ2124	7	1
Depressariidae	Orophia	denisella	([Denis & Schiffermüller], 1775)	BOLD:AAI3458, BOLD:AAN1365, BOLD:AEI9040	4	3
Depressariidae	Orophia	ferrugella	([Denis & Schiffermüller], 1775)	BOLD:AAE4973	6	1
Depressariidae	Orophia	mendosella	(Zeller, 1868)
Depressariidae	Orophia	sordidella	(Hübner, 1796)	BOLD:AAK0640	1	1
Depressariidae	Semioscopis	avellanella	(Hübner, 1793)	BOLD:AAH9809	5	1
Depressariidae	Semioscopis	oculella	(Thunberg, 1794)	BOLD:AAJ7217	3	1
Depressariidae	Semioscopis	steinkellneriana	([Denis & Schiffermüller], 1775)	BOLD:AAD3822	6	1
Depressariidae	Semioscopis	strigulana	([Denis & Schiffermüller], 1775)	BOLD:AAF0872	4	1
Depressariidae	Telechrysis	tripuncta	(Haworth, 1828)	BOLD:AAM9881, BOLD:ADI9373	4	2
Douglasiidae	Klimeschia	transversella	(Zeller, 1839)	BOLD:AAG2055	2	1
Douglasiidae	Tinagma	anchusella	(Benander, 1936)	BOLD:ABW5879	2	1
Douglasiidae	Tinagma	balteolella	(Fischer von Röslerstamm, 1840)	BOLD:AAZ0894	6	1
Douglasiidae	Tinagma	dryadis	Staudinger, 1872
Douglasiidae	Tinagma	hedemanni	(Caradja, 1920)
Douglasiidae	Tinagma	ocnerostomella	(Stainton, 1850)	BOLD:AAI0333	7	1
Douglasiidae	Tinagma	perdicella	Zeller, 1839	BOLD:AAI0292	4	1
Douglasiidae	Tinagma	signatum	Gaedike, 1991	BOLD:ACE2011	3	1
Drepanidae	Achlya	flavicornis	(Linnaeus, 1758)	BOLD:AAD6559, BOLD:ABX5484	6	2
Drepanidae	Asphalia	ruficollis	([Denis & Schiffermüller], 1775)	BOLD:AAV9784	1	1
Drepanidae	Cilix	glaucata	(Scopoli, 1763)	BOLD:AAC8267	5	1
Drepanidae	Cymatophorina	diluta	([Denis & Schiffermüller], 1775)	BOLD:AAI9446	1	1
Drepanidae	Drepana	curvatula	(Borkhausen, 1790)
Drepanidae	Drepana	falcataria	(Linnaeus, 1758)	BOLD:AAB8918	7	1
Drepanidae	Falcaria	lacertinaria	(Linnaeus, 1758)	BOLD:AAA6343	11	1
Drepanidae	Habrosyne	pyritoides	(Hufnagel, 1766)	BOLD:AAC5831	9	1
Drepanidae	Ochropacha	duplaris	(Linnaeus, 1761)	BOLD:AAC6798	5	1
Drepanidae	Polyploca	ridens	(Fabricius, 1787)	BOLD:AAL9936	2	1
Drepanidae	Sabra	harpagula	(Esper, [1786])	BOLD:AAQ3569	6	1
Drepanidae	Tethea	ocularis	(Linnaeus, 1767)	BOLD:AAD6933	3	1
Drepanidae	Tethea	or	([Denis & Schiffermüller], 1775)	BOLD:AAC9856	10	1
Drepanidae	Tetheella	fluctuosa	(Hübner, [1803])	BOLD:AAD3647	5	1
Drepanidae	Thyatira	batis	(Linnaeus, 1758)	BOLD:AAC4671, BOLD:ABY7313	10	2
Drepanidae	Watsonalla	binaria	(Hufnagel, 1767)	BOLD:AAC5932	6	1
Drepanidae	Watsonalla	cultraria	(Fabricius, 1775)	BOLD:AAE9886	10	1
Dryadaulidae	Dryadaula	irinae	(Savenkov, 1989)	BOLD:ACV2370	2	1
Elachistidae	Blastodacna	atra	(Haworth, 1828)	BOLD:AAF0377	8	1
Elachistidae	Blastodacna	hellerella	(Duponchel, 1838)	BOLD:AAF0377	5	1
Elachistidae	Chrysoclista	gabretica	Šumpich, 2012	BOLD:ACR3890	1	1
Elachistidae	Chrysoclista	lathamella	Fletcher, 1936	BOLD:AAM2724, BOLD:AAP8179	2	2
Elachistidae	Chrysoclista	linneella	(Clerck, 1759)
Elachistidae	Chrysoclista	splendida	Karsholt, 1997
Elachistidae	Dystebenna	stephensi	(Stainton, 1849)	BOLD:ADC7403	3	1
Elachistidae	Elachista	adscitella	Stainton, 1851	BOLD:AAM2421, BOLD:AGP9061	18	2
Elachistidae	Elachista	agelensis	Traugott-Olsen, 1996	BOLD:AAP4241	13	1
Elachistidae	Elachista	albicapilla	Höfner, 1918
Elachistidae	Elachista	albidella	Nylander, 1848	BOLD:AAE9972	7	1
Elachistidae	Elachista	albifrontella	(Hübner, [1817])	BOLD:AAE0022	19	1
Elachistidae	Elachista	alpinella	Stainton, 1854	BOLD:AAC1335	14	1
Elachistidae	Elachista	anserinella	Zeller, 1839	BOLD:AAI6209	1	1
Elachistidae	Elachista	apicipunctella	Stainton, 1849	BOLD:AAE0019	4	1
Elachistidae	Elachista	argentella	(Clerck, 1759)	BOLD:AAC9691	8	1
Elachistidae	Elachista	argentifasciella	Höfner, 1898	BOLD:ABV7832	1	1
Elachistidae	Elachista	atricomella	Stainton, 1849	BOLD:AAI9389, BOLD:ABZ5157, BOLD:ACE9627	13	3
Elachistidae	Elachista	atrisquamosa	Staudinger, 1880
Elachistidae	Elachista	baldizzonei	Traugott-Olsen, 1996
Elachistidae	Elachista	bedellella	(Sircom, 1848)	BOLD:AAQ0947	16	1
Elachistidae	Elachista	biatomella	(Stainton, 1848)	BOLD:AAK9444	5	1
Elachistidae	Elachista	bifasciella	Treitschke, 1833	BOLD:ABV7832, BOLD:AGY0618	4	2
Elachistidae	Elachista	bisulcella	(Duponchel, [1843])	BOLD:AAE0028	13	1
Elachistidae	Elachista	brachypterella	(Klimesch, 1990)	BOLD:ACM6349	2	1
Elachistidae	Elachista	canapennella	(Hübner, [1813])	BOLD:AAB7810, BOLD:AAP5595, BOLD:ACB9349	78	3
Elachistidae	Elachista	chrysodesmella	Zeller, 1850	BOLD:AAK9408	25	1
Elachistidae	Elachista	cinereopunctella	(Haworth, 1828)	BOLD:AAJ8375	11	1
Elachistidae	Elachista	cingillella	(Herrich-Schäffer, [1855])	BOLD:AAF6204	1	1
Elachistidae	Elachista	collitella	(Duponchel, [1843])	BOLD:AAK9440	18	1
Elachistidae	Elachista	compsa	Traugott-Olsen, 1974	BOLD:AAC5666, BOLD:ACS3379	6	2
Elachistidae	Elachista	consortella	Stainton, 1851	BOLD:AAP4341	18	1
Elachistidae	Elachista	contaminatella	Zeller, 1847	BOLD:ABA2567	5	1
Elachistidae	Elachista	dalmatiensis	Traugott-Olsen, 1992
Elachistidae	Elachista	deriventa	Kaila & Mutanen, 2008	BOLD:AAD8121	1	1
Elachistidae	Elachista	diederichsiella	Hering, 1889	BOLD:AAE0042	1	1
Elachistidae	Elachista	differens	Parenti, 1978	BOLD:AAV6450	1	1
Elachistidae	Elachista	dimicatella	Rebel, 1903
Elachistidae	Elachista	dispilella	Zeller, 1839	BOLD:AAB2135	2	1
Elachistidae	Elachista	dispunctella	(Duponchel, [1843])	BOLD:AAB2134	37	1
Elachistidae	Elachista	distigmatella	Frey, 1859	BOLD:AAE0045	4	1
Elachistidae	Elachista	elegans	Frey, 1859	BOLD:AAD8155	13	1
Elachistidae	Elachista	eleochariella	Stainton, 1851
Elachistidae	Elachista	elsaella	Traugott-Olsen, 1988	BOLD:AAQ0950	25	1
Elachistidae	Elachista	exactella	(Herrich-Schäffer, [1855])	BOLD:ACE8613	14	1
Elachistidae	Elachista	excelsicola	Braun, 1948
Elachistidae	Elachista	fasciola	Parenti, 1983	BOLD:AAZ6648	3	1
Elachistidae	Elachista	festucicolella	Zeller, 1853	BOLD:AAQ1881	5	1
Elachistidae	Elachista	freyerella	(Hübner, [1825])	BOLD:AAD9985	41	1
Elachistidae	Elachista	fulgens	Parenti, 1983	BOLD:AAP4901	2	1
Elachistidae	Elachista	gangabella	Zeller, 1850	BOLD:AAK9424	5	1
Elachistidae	Elachista	geminatella	(Herrich-Schäffer, [1855])
Elachistidae	Elachista	gleichenella	(Fabricius, 1781)	BOLD:AAD8163, BOLD:AEB5193	34	2
Elachistidae	Elachista	gormella	Nielsen & Traugott-Olsen, 1987
Elachistidae	Elachista	grandella	Traugott-Olsen, 1992
Elachistidae	Elachista	griseella	(Duponchel, [1843])
Elachistidae	Elachista	gruenewaldi	Parenti, 2002	BOLD:ACJ3763	4	1
Elachistidae	Elachista	hedemanni	Rebel, 1899
Elachistidae	Elachista	heinemanni	Frey, 1870	BOLD:AAZ9163, BOLD:ACI8644	4	2
Elachistidae	Elachista	heringi	Rebel, 1899	BOLD:ABA7091	6	1
Elachistidae	Elachista	herrichii	Frey, 1859	BOLD:AAP5713	1	1
Elachistidae	Elachista	humilis	Zeller, 1850	BOLD:AAB7811	22	1
Elachistidae	Elachista	juliensis	Frey, 1870	BOLD:AAP5714	26	1
Elachistidae	Elachista	kalki	Parenti, 1978
Elachistidae	Elachista	kilmunella	Stainton, 1849	BOLD:AAC1334	1	1
Elachistidae	Elachista	lugdunensis	Frey, 1859	BOLD:AAM3390	5	1
Elachistidae	Elachista	luticomella	Zeller, 1839	BOLD:AAD9952	2	1
Elachistidae	Elachista	maculicerusella	(Bruand, 1859)	BOLD:AAC7924	10	1
Elachistidae	Elachista	martinii	Hofmann, 1898	BOLD:ACB9538	2	1
Elachistidae	Elachista	metella	Kaila, 2002	BOLD:AAV1041	47	1
Elachistidae	Elachista	nitidulella	(Herrich-Schäffer, [1855])
Elachistidae	Elachista	nobilella	Zeller, 1839	BOLD:AAF6140	3	1
Elachistidae	Elachista	nolckeni	Šulcs, 1992	BOLD:ACJ3946	7	1
Elachistidae	Elachista	obliquella	Stainton, 1854	BOLD:AAI9382	4	1
Elachistidae	Elachista	occidentalis	Frey, 1882	BOLD:AAD9988	41	1
Elachistidae	Elachista	occulta	Parenti, 1978	BOLD:ABA3130	1	1
Elachistidae	Elachista	ornithopodella	Frey, 1859	BOLD:AAF0106	2	1
Elachistidae	Elachista	orstadii	Palm, 1943	BOLD:AAP5716	8	1
Elachistidae	Elachista	pigerella	(Herrich-Schäffer, [1854])	BOLD:ABV4722	1	1
Elachistidae	Elachista	poae	Stainton, 1855	BOLD:AAI9381	1	1
Elachistidae	Elachista	pollinariella	Zeller, 1839	BOLD:AAD4881, BOLD:AAP4179	44	2
Elachistidae	Elachista	pollutella	Duponchel, [1844]	BOLD:AAP4426	6	1
Elachistidae	Elachista	pomerana	Frey, 1870
Elachistidae	Elachista	pullicomella	Zeller, 1839	BOLD:AAD8137	15	1
Elachistidae	Elachista	quadripunctella	(Hübner, [1825])	BOLD:AAX7342	3	1
Elachistidae	Elachista	regificella	Sircom, 1849
Elachistidae	Elachista	revinctella	Zeller, 1850	BOLD:AAM3391	4	1
Elachistidae	Elachista	rudectella	Stainton, 1851	BOLD:ABA0133	23	1
Elachistidae	Elachista	rufocinerea	(Haworth, 1828)
Elachistidae	Elachista	scirpi	Stainton, 1887
Elachistidae	Elachista	serricornis	Stainton, 1854	BOLD:AAF0079	3	1
Elachistidae	Elachista	spec. 1		BOLD:ACS3093	1	1
Elachistidae	Elachista	spec. 2		BOLD:ACT4739	3	1
Elachistidae	Elachista	spec. 3		BOLD:ACX5155	1	1
Elachistidae	Elachista	spec. 4		BOLD:ADM5855	7	1
Elachistidae	Elachista	spec. 5		BOLD:ADO3020	2	1
Elachistidae	Elachista	spec. 6		BOLD:AEP5730	5	1
Elachistidae	Elachista	spec. 7		BOLD:AET3871	1	1
Elachistidae	Elachista	spumella	Caradja, 1920	BOLD:AAP4984	2	1
Elachistidae	Elachista	squamosella	(Duponchel, [1843])	BOLD:AAQ1114	46	1
Elachistidae	Elachista	stabilella	Stainton, 1858	BOLD:AAX7334	2	1
Elachistidae	Elachista	stelviella	Amsel, 1932	BOLD:AAP5631	3	1
Elachistidae	Elachista	subalbidella	Schläger, 1847	BOLD:AAC7905	13	1
Elachistidae	Elachista	subnigrella	Douglas, 1853	BOLD:AAP5442	4	1
Elachistidae	Elachista	subocellea	(Stephens, 1834)	BOLD:AAC7908	25	1
Elachistidae	Elachista	tengstromi	Kaila, Bengtsson, Šulcs & Junnilainen, 2001	BOLD:AAD9969	1	1
Elachistidae	Elachista	tetragonella	(Herrich-Schäffer, [1855])	BOLD:AAI6208	1	1
Elachistidae	Elachista	trapeziella	Stainton, 1849	BOLD:AAF6939	3	1
Elachistidae	Elachista	triatomea	(Haworth, 1828)
Elachistidae	Elachista	triseriatella	Stainton, 1854	BOLD:AAP4193	1	1
Elachistidae	Elachista	unifasciella	(Haworth, 1828)	BOLD:ABU6663	1	1
Elachistidae	Elachista	utonella	Frey, 1856	BOLD:AAE0031	11	1
Elachistidae	Elachista	wieseriella	Huemer, 2000	BOLD:ACG7227	4	1
Elachistidae	Elachista	zonulae	(Sruoga, 1992)
Elachistidae	Haplochrois	albanica	(Rebel, 1932)
Elachistidae	Haplochrois	ochraceella	(Rebel, 1903)	BOLD:AAP6539	4	1
Elachistidae	Heinemannia	festivella	([Denis & Schiffermüller], 1775)	BOLD:AAY1967	5	1
Elachistidae	Heinemannia	laspeyrella	(Hübner, 1796)
Elachistidae	Perittia	farinella	(Thunberg, 1794)	BOLD:AAL2425	6	1
Elachistidae	Perittia	herrichiella	(Herrich-Schäffer, [1855])	BOLD:AAC8613	11	1
Elachistidae	Perittia	obscurepunctella	(Stainton, 1848)	BOLD:AAI4749	1	1
Elachistidae	Spuleria	flavicaput	(Haworth, 1828)	BOLD:AAJ3502	6	1
Elachistidae	Stephensia	abbreviatella	(Stainton, 1851)	BOLD:ABA8692, BOLD:AEB1105	12	2
Elachistidae	Stephensia	brunnichella	(Linnaeus, 1767)	BOLD:AAJ5266	7	1
Endromidae	Endromis	versicolora	(Linnaeus, 1758)	BOLD:AAD4912	7	1
Epermeniidae	Epermenia	aequidentellus	(Hofmann, 1867)	BOLD:AAL0665	6	1
Epermeniidae	Epermenia	chaerophyllella	(Goeze, 1783)	BOLD:AAC9729	10	1
Epermeniidae	Epermenia	devotella	(Heyden, 1863)	BOLD:ACK5477	2	1
Epermeniidae	Epermenia	falciformis	(Haworth, 1828)	BOLD:AAJ0615	1	1
Epermeniidae	Epermenia	illigerella	(Hübner, [1813])	BOLD:AAE3914	15	1
Epermeniidae	Epermenia	iniquellus	(Wocke, 1867)	BOLD:ABX0420	2	1
Epermeniidae	Epermenia	insecurella	(Stainton, 1849)	BOLD:ACX7939	13	1
Epermeniidae	Epermenia	petrusellus	(Heylaerts, 1883)	BOLD:AEH4831	2	1
Epermeniidae	Epermenia	plumbeella	Rebel, 1916	BOLD:ACL6767	5	1
Epermeniidae	Epermenia	pontificella	(Hübner, 1796)	BOLD:AAJ0608, BOLD:ACJ9770	10	2
Epermeniidae	Epermenia	profugella	(Stainton, 1856)	BOLD:AAL0674	1	1
Epermeniidae	Epermenia	reinhardgaedikei	Huemer, Mayr, Nel & Stark, 2025	BOLD:AAO3617	1	1
Epermeniidae	Epermenia	scurella	(Stainton, 1851)	BOLD:AAF2519	4	1
Epermeniidae	Epermenia	sinjovi	Gaedike, 1993	BOLD:ACS3942	1	1
Epermeniidae	Epermenia	spec.		BOLD:ACM5100	2	1
Epermeniidae	Epermenia	strictellus	(Wocke, 1867)
Epermeniidae	Epermenia	theimeri	Gaedike, 2001
Epermeniidae	Ochromolopis	ictella	(Hübner, [1813])	BOLD:AAI3580	8	1
Epermeniidae	Phaulernis	dentella	(Zeller, 1839)	BOLD:AAD4408	5	1
Epermeniidae	Phaulernis	fulviguttella	(Zeller, 1839)	BOLD:AAI4589	3	1
Epermeniidae	Phaulernis	rebeliella	Gaedike, 1966	BOLD:AEF9642	1	1
Epermeniidae	Phaulernis	statariella	(Heyden, 1863)	BOLD:ABW6614	1	1
Erebidae	Amata	marjana	(Stauder, 1913)
Erebidae	Amata	phegea	(Linnaeus, 1758)	BOLD:AAM0522	5	1
Erebidae	Antichloris	viridis	Druce, 1884
Erebidae	Apantesis	quenseli	(Paykull, 1793)	BOLD:AAB2979	1	1
Erebidae	Arctia	aulica	(Linnaeus, 1758)	BOLD:AAF3936	7	1
Erebidae	Arctia	caja	(Linnaeus, 1758)	BOLD:AAA8530	9	1
Erebidae	Arctia	festiva	(Hufnagel, 1766)	BOLD:ABW9262	1	1
Erebidae	Arctia	flavia	(Fuessly, 1779)	BOLD:AAV9830	6	1
Erebidae	Arctia	matronula	(Linnaeus, 1758)	BOLD:AAO4865	7	1
Erebidae	Arctia	plantaginis	(Linnaeus, 1758)	BOLD:AAB6883	7	1
Erebidae	Arctia	testudinaria	(Geoffroy in Fourcroy, 1785)
Erebidae	Arctia	villica	(Linnaeus, 1758)	BOLD:AAC8627	5	1
Erebidae	Arctornis	l-nigrum	(Müller, 1764)	BOLD:AAD9740	7	1
Erebidae	Atolmis	rubricollis	(Linnaeus, 1758)	BOLD:AAD2377	9	1
Erebidae	Autophila	dilucida	(Hübner, [1808])
Erebidae	Autophila	hirsuta	(Staudinger, 1870)	BOLD:ABX3791	1	1
Erebidae	Autophila	ligaminosa	(Eversmann, 1851)
Erebidae	Callimorpha	dominula	(Linnaeus, 1758)	BOLD:AAD5343	8	1
Erebidae	Calliteara	abietis	([Denis & Schiffermüller], 1775)	BOLD:AAE0769	1	1
Erebidae	Calliteara	pudibunda	(Linnaeus, 1758)	BOLD:AAB5204	9	1
Erebidae	Calymma	communimacula	([Denis & Schiffermüller], 1775)	BOLD:ACL6429	2	1
Erebidae	Calyptra	thalictri	(Borkhausen, 1790)	BOLD:AAA7764	5	1
Erebidae	Catephia	alchymista	([Denis & Schiffermüller], 1775)	BOLD:AAK2247	4	1
Erebidae	Catocala	coniuncta	(Esper, [1787])	BOLD:AAK2298	1	1
Erebidae	Catocala	conversa	(Esper, 1787)
Erebidae	Catocala	dilecta	(Hübner, [1808])
Erebidae	Catocala	diversa	(Geyer, [1828])
Erebidae	Catocala	electa	(Vieweg, 1790)	BOLD:AAD1952	5	1
Erebidae	Catocala	elocata	(Esper, [1787])	BOLD:ABZ5495	2	1
Erebidae	Catocala	fraxini	(Linnaeus, 1758)	BOLD:AAC6489	7	1
Erebidae	Catocala	fulminea	(Scopoli, 1763)	BOLD:AAB9908	3	1
Erebidae	Catocala	hymenaea	([Denis & Schiffermüller], 1775)	BOLD:AAF2318	3	1
Erebidae	Catocala	nupta	(Linnaeus, 1767)	BOLD:ACE8723	8	1
Erebidae	Catocala	nymphaea	(Esper, [1787])	BOLD:AAE9290, BOLD:AAE9291	3	2
Erebidae	Catocala	nymphagoga	(Esper, [1787])	BOLD:AAD0049	1	1
Erebidae	Catocala	promissa	([Denis & Schiffermüller], 1775)	BOLD:AAD6782	5	1
Erebidae	Catocala	puerpera	(Giorna, 1791)	BOLD:AAI7405	3	1
Erebidae	Catocala	sponsa	(Linnaeus, 1767)	BOLD:AAD6876	6	1
Erebidae	Chelis	cervini	(Fallou, 1864)	BOLD:AAE5387	3	1
Erebidae	Chelis	maculosa	([Denis & Schiffermüller], 1775)	BOLD:AAF2637	1	1
Erebidae	Clytie	syriaca	(Bugnion, 1837)
Erebidae	Colobochyla	salicalis	([Denis & Schiffermüller], 1775)	BOLD:AAD4105	6	1
Erebidae	Coscinia	cribraria	(Linnaeus, 1758)	BOLD:AAD9041, BOLD:ABZ5211, BOLD:AEA4999	8	3
Erebidae	Cybosia	mesomella	(Linnaeus, 1758)	BOLD:AAD1825	9	1
Erebidae	Diacrisia	purpurata	(Linnaeus, 1758)	BOLD:AAD5293	8	1
Erebidae	Diacrisia	sannio	(Linnaeus, 1758)	BOLD:AAB8660	10	1
Erebidae	Diaphora	luctuosa	(Geyer, [1831])
Erebidae	Diaphora	mendica	(Clerck, 1759)	BOLD:AAB9868	8	1
Erebidae	Diaphora	sordida	(Hübner, [1803])	BOLD:ACF8043	2	1
Erebidae	Dysauxes	ancilla	(Linnaeus, 1767)	BOLD:AAK9768	3	1
Erebidae	Dysauxes	punctata	(Fabricius, 1781)
Erebidae	Dysgonia	algira	(Linnaeus, 1767)	BOLD:AAI8867	4	1
Erebidae	Eilema	caniola	(Hübner, [1808])	BOLD:AAF6264	3	1
Erebidae	Eilema	cereola	(Hübner, [1803])	BOLD:AAJ7543	10	1
Erebidae	Eilema	complana	(Linnaeus, 1758)	BOLD:AAB6846	13	1
Erebidae	Eilema	depressa	(Esper, [1787])	BOLD:AAB6834	12	1
Erebidae	Eilema	griseola	(Hübner, [1803])	BOLD:AAC1074	5	1
Erebidae	Eilema	lurideola	([Zincken], 1817)	BOLD:AAB6833	9	1
Erebidae	Eilema	lutarella	(Linnaeus, 1758)	BOLD:ABZ2872	6	1
Erebidae	Eilema	palliatella	(Scopoli, 1763)	BOLD:AAZ9153	4	1
Erebidae	Eilema	pseudocomplana	(Daniel, 1939)	BOLD:ABW5869	3	1
Erebidae	Eilema	pygmaeola	(Doubleday, 1847)	BOLD:AAE8202	7	1
Erebidae	Eilema	sororcula	(Hufnagel, 1766)	BOLD:AAC1077, BOLD:AAL5773	14	2
Erebidae	Epatolmis	luctifera	([Denis & Schiffermüller], 1775)	BOLD:AAL4874, BOLD:ADG5939	3	2
Erebidae	Eublemma	amoena	(Hübner, [1803])
Erebidae	Eublemma	minutata	(Fabricius, 1794)
Erebidae	Eublemma	ostrina	(Hübner, [1808])	BOLD:AAG1829	2	1
Erebidae	Eublemma	parva	(Hübner, [1808])	BOLD:AAM5884	4	1
Erebidae	Eublemma	polygramma	(Duponchel, [1842])
Erebidae	Eublemma	purpurina	([Denis & Schiffermüller], 1775)	BOLD:AAE4672	7	1
Erebidae	Eublemma	rosea	(Hübner, 1790)
Erebidae	Euclidia	glyphica	(Linnaeus, 1758)	BOLD:AAD0810	8	1
Erebidae	Euclidia	mi	(Clerck, 1759)	BOLD:AAD6424	7	1
Erebidae	Euclidia	triquetra	([Denis & Schiffermüller], 1775)	BOLD:AAY2402	1	1
Erebidae	Euplagia	quadripunctaria	(Poda, 1761)	BOLD:AAD9583	7	1
Erebidae	Euproctis	chrysorrhoea	(Linnaeus, 1758)	BOLD:AAD5030	5	1
Erebidae	Grammodes	bifasciata	(Petagna, 1786)
Erebidae	Grammodes	stolida	(Fabricius, 1775)	BOLD:AAG5842	5	1
Erebidae	Gynaephora	fascelina	(Linnaeus, 1758)	BOLD:AAE7512	7	1
Erebidae	Gynaephora	selenitica	(Esper, 1789)
Erebidae	Herminia	grisealis	([Denis & Schiffermüller], 1775)	BOLD:AAC3337	9	1
Erebidae	Herminia	tarsicrinalis	(Knoch, 1782)	BOLD:AAC1537	8	1
Erebidae	Herminia	tarsipennalis	Treitschke, 1835	BOLD:AAC1538	7	1
Erebidae	Herminia	tenuialis	(Rebel, 1899)	BOLD:AAZ9918	1	1
Erebidae	Hypena	crassalis	(Fabricius, 1787)	BOLD:AAD1366	7	1
Erebidae	Hypena	obesalis	Treitschke, 1828	BOLD:AAF3765	5	1
Erebidae	Hypena	obsitalis	(Hübner, [1813])
Erebidae	Hypena	proboscidalis	(Linnaeus, 1758)	BOLD:AAB6485	8	1
Erebidae	Hypena	rostralis	(Linnaeus, 1758)	BOLD:AAD2713	8	1
Erebidae	Hypenodes	humidalis	Doubleday, 1850	BOLD:AAC7548, BOLD:AHC5467	7	2
Erebidae	Hyphantria	cunea	(Drury, 1773)	BOLD:AAA2435	1	1
Erebidae	Idia	calvaria	([Denis & Schiffermüller], 1775)	BOLD:AAK4189	6	1
Erebidae	Laelia	coenosa	(Hübner, [1808])	BOLD:AAZ9969	3	1
Erebidae	Laspeyria	flexula	([Denis & Schiffermüller], 1775)	BOLD:AAC1014	10	1
Erebidae	Leucoma	salicis	(Linnaeus, 1758)	BOLD:AAA5528	8	1
Erebidae	Lithosia	quadra	(Linnaeus, 1758)	BOLD:AAB8723	13	1
Erebidae	Lygephila	craccae	([Denis & Schiffermüller], 1775)	BOLD:AAD9537, BOLD:AAD9538	8	2
Erebidae	Lygephila	ludicra	(Hübner, 1790)
Erebidae	Lygephila	lusoria	(Linnaeus, 1758)	BOLD:AGX5295	2	1
Erebidae	Lygephila	pastinum	(Treitschke, 1826)	BOLD:AAC8970	10	1
Erebidae	Lygephila	viciae	(Hübner, [1822])	BOLD:AAK6149	8	1
Erebidae	Lymantria	dispar	(Linnaeus, 1758)	BOLD:AAA2052	14	1
Erebidae	Lymantria	monacha	(Linnaeus, 1758)	BOLD:AAA5537	7	1
Erebidae	Macrochilo	cribrumalis	(Hübner, 1793)	BOLD:AAC6065	5	1
Erebidae	Metachrostis	dardouini	(Boisduval, 1840)	BOLD:ACK1973	2	1
Erebidae	Miltochrista	miniata	(Forster, 1771)	BOLD:AAC4781	13	1
Erebidae	Minucia	lunaris	([Denis & Schiffermüller], 1775)	BOLD:AAF5900	3	1
Erebidae	Nudaria	mundana	(Linnaeus, 1761)	BOLD:AAD8574	6	1
Erebidae	Ocneria	detrita	(Esper, [1785])
Erebidae	Ocneria	rubea	([Denis & Schiffermüller], 1775)	BOLD:AAM0647	1	1
Erebidae	Odice	arcuinna	(Hübner, 1790)	BOLD:ACS7053	3	1
Erebidae	Ophiusa	tirhaca	(Cramer, [1777])
Erebidae	Orectis	proboscidata	(Herrich-Schäffer, [1851])	BOLD:AEO2235	1	1
Erebidae	Orgyia	antiqua	(Linnaeus, 1758)	BOLD:AAA6432	8	1
Erebidae	Orgyia	antiquoides	(Hübner, [1822])
Erebidae	Orgyia	recens	(Hübner, [1819])	BOLD:AAK5492	2	1
Erebidae	Paidia	rica	(Freyer, 1855)
Erebidae	Paracolax	tristalis	(Fabricius, 1794)	BOLD:AAE6800	9	1
Erebidae	Parascotia	fuliginaria	(Linnaeus, 1761)	BOLD:AAC4237	6	1
Erebidae	Pechipogo	strigilata	(Linnaeus, 1758)	BOLD:AAE7062	7	1
Erebidae	Pelosia	muscerda	(Hufnagel, 1766)	BOLD:AAD5281	5	1
Erebidae	Pelosia	obtusa	(Herrich-Schäffer, [1852])	BOLD:AAQ2315	5	1
Erebidae	Penthophera	morio	(Linnaeus, 1767)	BOLD:ABW1839	5	1
Erebidae	Phragmatobia	fuliginosa	(Linnaeus, 1758)	BOLD:AAA6178	9	1
Erebidae	Phytometra	viridaria	(Clerck, 1759)	BOLD:AAD4078	7	1
Erebidae	Polypogon	gryphalis	(Herrich-Schäffer, [1851])	BOLD:AAD4808	1	1
Erebidae	Polypogon	plumigeralis	(Hübner, [1825])	BOLD:AAI4196	2	1
Erebidae	Polypogon	tentacularia	(Linnaeus, 1758)	BOLD:AAF0435	15	1
Erebidae	Rivula	sericealis	(Scopoli, 1763)	BOLD:AAB4777, BOLD:ABX5628	11	2
Erebidae	Schrankia	costaestrigalis	(Stephens, 1834)	BOLD:AAD1543	4	1
Erebidae	Schrankia	taenialis	(Hübner, [1809])	BOLD:AAM4261	3	1
Erebidae	Scoliopteryx	libatrix	(Linnaeus, 1758)	BOLD:ACE7197	11	1
Erebidae	Setina	aurita	(Esper, [1787])	BOLD:AAC0260, BOLD:ABZ5368, BOLD:ACF4655	11	3
Erebidae	Setina	irrorella	(Linnaeus, 1758)	BOLD:AAC0260, BOLD:ABZ5368, BOLD:ACF4655, BOLD:ACF5607	9	4
Erebidae	Setina	roscida	([Denis & Schiffermüller], 1775)	BOLD:ABZ1427	8	1
Erebidae	Simplicia	rectalis	(Eversmann, 1842)	BOLD:AAG5914	1	1
Erebidae	Sphrageidus	similis	(Fuesslin, 1775)	BOLD:AAC3712	7	1
Erebidae	Spilarctia	lutea	(Hufnagel, 1766)	BOLD:AAC0134	9	1
Erebidae	Spilosoma	lubricipeda	(Linnaeus, 1758)	BOLD:AAB2233	17	1
Erebidae	Spilosoma	urticae	(Esper, 1789)	BOLD:AAE9166	3	1
Erebidae	Spiris	slovenica	(Daniel, 1939)
Erebidae	Spiris	striata	(Linnaeus, 1758)	BOLD:AAJ5576	1	1
Erebidae	Thumatha	senex	(Hübner, [1808])	BOLD:AAC9508	8	1
Erebidae	Trisateles	emortualis	([Denis & Schiffermüller], 1775)	BOLD:AAC2587	9	1
Erebidae	Tyria	jacobaeae	(Linnaeus, 1758)	BOLD:AAB5189	9	1
Erebidae	Utetheisa	pulchella	(Linnaeus, 1758)
Erebidae	Watsonarctia	deserta	(Bartel, 1903)	BOLD:ACX8606	3	1
Erebidae	Zanclognatha	lunalis	(Scopoli, 1763)	BOLD:AAG5877	5	1
Erebidae	Zanclognatha	zelleralis	(Wocke, 1850)	BOLD:AAJ9773	5	1
Eriocraniidae	Dyseriocrania	spec.		BOLD:AEP5181	3	1
Eriocraniidae	Dyseriocrania	subpurpurella	(Haworth, 1828)	BOLD:AAB3765	13	1
Eriocraniidae	Eriocrania	alpinella	Burmann, 1958
Eriocraniidae	Eriocrania	cicatricella	(Zetterstedt, 1839)	BOLD:AAD1690	8	1
Eriocraniidae	Eriocrania	marci	Schmid, 2024	BOLD:AAB3768	1	1
Eriocraniidae	Eriocrania	salopiella	(Stainton, 1854)	BOLD:AAF3178	1	1
Eriocraniidae	Eriocrania	sangii	(Wood, 1891)	BOLD:AAB3766	3	1
Eriocraniidae	Eriocrania	sparrmannella	(Bosc, 1791)
Eriocraniidae	Eriocrania	spec.		BOLD:AAB3767	20	1
Eriocraniidae	Heringocrania	unimaculella	(Zetterstedt, 1839)	BOLD:AAF3179	3	1
Eriocraniidae	Paracrania	chrysolepidella	(Zeller, 1851)	BOLD:AAV1230	6	1
Ethmiidae	Ethmia	aurifluella	(Hübner, [1810])
Ethmiidae	Ethmia	bipunctella	(Fabricius, 1775)	BOLD:AAB2343	6	1
Ethmiidae	Ethmia	candidella	(Alphéraky, 1908)	BOLD:ABU8269	2	1
Ethmiidae	Ethmia	chrysopygella	(Kolenati, 1846)
Ethmiidae	Ethmia	dodecea	(Haworth, 1828)	BOLD:AAJ1083	3	1
Ethmiidae	Ethmia	fumidella	(Wocke, 1850)	BOLD:AGQ5247	1	1
Ethmiidae	Ethmia	haemorrhoidella	(Eversmann, 1844)	BOLD:ABV0895	1	1
Ethmiidae	Ethmia	iranella	Zerny, 1940	BOLD:AGO7084	1	1
Ethmiidae	Ethmia	lugubris	(Staudinger, 1879)
Ethmiidae	Ethmia	pusiella	(Linnaeus, 1758)	BOLD:AAE4537	5	1
Ethmiidae	Ethmia	quadrillella	(Goeze, 1783)	BOLD:AAE7190	6	1
Ethmiidae	Ethmia	terminella	Fletcher, 1938	BOLD:AAE4514, BOLD:AAE4515	4	2
Euteliidae	Eutelia	adulatrix	(Hübner, [1813])	BOLD:AAM5146	1	1
Gelechiidae	Acompsia	baldizzonei	Pinzari, Nel & Pinzari, 2016	BOLD:ADR9697	2	1
Gelechiidae	Acompsia	cinerella	(Clerck, 1759)	BOLD:AAD0078	12	1
Gelechiidae	Acompsia	maculosella	(Stainton, 1851)	BOLD:AAD5139, BOLD:AAD5140, BOLD:AEH9396, BOLD:AEH9397	14	4
Gelechiidae	Acompsia	minorella	(Rebel, 1899)
Gelechiidae	Acompsia	schmidtiellus	(Heyden, 1848)
Gelechiidae	Acompsia	tripunctella	([Denis & Schiffermüller], 1775)	BOLD:AAB3414, BOLD:AAB3415, BOLD:AAB3416, BOLD:AAJ5937	20	4
Gelechiidae	Agonochaetia	intermedia	Sattler, 1968	BOLD:ABV4430	3	1
Gelechiidae	Altenia	scriptella	(Hübner, 1796)	BOLD:AAF3288	7	1
Gelechiidae	Anacampsis	blattariella	(Hübner, [1796])	BOLD:AAC9810, BOLD:AAD3256	14	2
Gelechiidae	Anacampsis	hirsutella	(Constant, 1885)	BOLD:AAL9303	2	1
Gelechiidae	Anacampsis	obscurella	([Denis & Schiffermüller], 1775)	BOLD:AAP3198	4	1
Gelechiidae	Anacampsis	populella	(Clerck, 1759)	BOLD:AAD3256	11	1
Gelechiidae	Anacampsis	scintillella	(Fischer von Röslerstamm, 1840)	BOLD:AAP3199	8	1
Gelechiidae	Anacampsis	temerella	(Lienig & Zeller, 1846)
Gelechiidae	Anacampsis	timidella	(Wocke, 1887)	BOLD:AAU3897	6	1
Gelechiidae	Anarsia	innoxiella	Gregersen & Karsholt, 2017	BOLD:ABZ2446	9	1
Gelechiidae	Anarsia	lineatella	Zeller, 1839	BOLD:AAD7849	6	1
Gelechiidae	Anarsia	spartiella	(Schrank, 1802)	BOLD:ABA2603	2	1
Gelechiidae	Anasphaltis	renigerellus	(Zeller, 1839)	BOLD:AAV9730	4	1
Gelechiidae	Apodia	bifractella	(Duponchel, [1843])	BOLD:AAF8159	14	1
Gelechiidae	Apodia	martinii	Petry, 1911	BOLD:AAF8160	3	1
Gelechiidae	Aproaerema	albifrontella	(Heinemann, 1870)	BOLD:AAH3893	12	1
Gelechiidae	Aproaerema	albipalpella	(Herrich-Schäffer, [1854])
Gelechiidae	Aproaerema	anthyllidella	(Hübner, [1813])	BOLD:AAD2266, BOLD:AAD2267	91	2
Gelechiidae	Aproaerema	azosterella	(Herrich-Schäffer, [1854])	BOLD:ADH5263	9	1
Gelechiidae	Aproaerema	captivella	(Herrich-Schäffer, [1854])
Gelechiidae	Aproaerema	cinctella	(Clerck, 1759)	BOLD:AAD7223	22	1
Gelechiidae	Aproaerema	cinctelloides	(Nel & Varenne, 2012)	BOLD:ABX8391	4	1
Gelechiidae	Aproaerema	cincticulella	(Bruand, 1850)
Gelechiidae	Aproaerema	coronillella	(Treitschke, 1833)	BOLD:AAE2580, BOLD:AEY3848	21	2
Gelechiidae	Aproaerema	incognitana	(Gozmány, 1957)
Gelechiidae	Aproaerema	larseniella	(Gozmány, 1957)	BOLD:AAK1468	4	1
Gelechiidae	Aproaerema	linella	(Chrétien, 1904)
Gelechiidae	Aproaerema	ochrofasciella	Toll, 1936	BOLD:AAZ7074	4	1
Gelechiidae	Aproaerema	patruella	(Mann, 1857)	BOLD:AAE2579	6	1
Gelechiidae	Aproaerema	polychromella	(Rebel, 1902)	BOLD:ABV2027	1	1
Gelechiidae	Aproaerema	sangiella	(Stainton, 1863)	BOLD:AAE8758	24	1
Gelechiidae	Aproaerema	spec.		BOLD:ADG7311	4	1
Gelechiidae	Aproaerema	suecicella	(Wolff, 1958)	BOLD:AAZ7929	11	1
Gelechiidae	Aproaerema	taeniolella	(Zeller, 1839)	BOLD:AAE8756	14	1
Gelechiidae	Aproaerema	vinella	Bankes, 1898	BOLD:ABV9469	16	1
Gelechiidae	Aproaerema	wormiella	(Wolff, 1958)	BOLD:AAK1466	7	1
Gelechiidae	Argolamprotes	micella	([Denis & Schiffermüller], 1775)	BOLD:AAD2506	5	1
Gelechiidae	Aristotelia	brizella	(Treitschke, 1833)
Gelechiidae	Aristotelia	decurtella	(Hübner, [1813])	BOLD:AAJ9936	5	1
Gelechiidae	Aristotelia	ericinella	(Zeller, 1839)	BOLD:AAD9272	3	1
Gelechiidae	Aristotelia	heliacella	(Herrich-Schäffer, [1854])	BOLD:AAE6658	1	1
Gelechiidae	Aristotelia	leonhardi	Krone, 1907	BOLD:AFR1708	2	1
Gelechiidae	Aristotelia	prohaskaella	Rebel, 1907
Gelechiidae	Aristotelia	subdecurtella	(Stainton, 1859)	BOLD:AAP7515	5	1
Gelechiidae	Aristotelia	subericinella	(Duponchel, [1843])	BOLD:ADR8914	10	1
Gelechiidae	Aroga	flavicomella	(Zeller, 1839)	BOLD:AAV9856, BOLD:ADF8328, BOLD:ADF8456, BOLD:ADF8457	5	4
Gelechiidae	Aroga	velocella	(Zeller, 1839)	BOLD:AAC7813	8	1
Gelechiidae	Athrips	amoenella	(Frey, 1882)	BOLD:AGZ2486, BOLD:AGZ2488	4	2
Gelechiidae	Athrips	mouffetella	(Linnaeus, 1758)	BOLD:AAC9993	7	1
Gelechiidae	Athrips	nigricostella	(Duponchel, [1843])	BOLD:AAY7867	3	1
Gelechiidae	Athrips	pruinosella	(Lienig & Zeller, 1846)	BOLD:AAD2577	2	1
Gelechiidae	Athrips	rancidella	(Herrich-Schäffer, [1854])	BOLD:AAD2618	9	1
Gelechiidae	Atremaea	lonchoptera	Staudinger, 1871	BOLD:AGP4720	2	1
Gelechiidae	Brachmia	blandella	(Fabricius, 1798)	BOLD:AAD2457	15	1
Gelechiidae	Brachmia	dimidiella	([Denis & Schiffermüller], 1775)	BOLD:AAF6101	3	1
Gelechiidae	Brachmia	inornatella	(Douglas, 1850)	BOLD:AAI8301	2	1
Gelechiidae	Brachmia	procursella	Rebel, 1903	BOLD:ADK8841	1	1
Gelechiidae	Bryotropha	affinis	(Haworth, 1828)	BOLD:AAC3323	13	1
Gelechiidae	Bryotropha	basaltinella	(Zeller, 1839)
Gelechiidae	Bryotropha	boreella	(Douglas, 1851)	BOLD:AAE0932	4	1
Gelechiidae	Bryotropha	desertella	(Douglas, 1850)	BOLD:AAB9592, BOLD:ADJ4208	6	2
Gelechiidae	Bryotropha	domestica	(Haworth, 1828)	BOLD:AAE8511	5	1
Gelechiidae	Bryotropha	galbanella	(Zeller, 1839)	BOLD:AAE0931	3	1
Gelechiidae	Bryotropha	plebejella	(Zeller, 1847)
Gelechiidae	Bryotropha	senectella	(Zeller, 1839)	BOLD:AAD3661	60	1
Gelechiidae	Bryotropha	similis	(Stainton, 1854)	BOLD:AAA2297	32	1
Gelechiidae	Bryotropha	tachyptilella	(Rebel, 1916)	BOLD:ADL7141	2	1
Gelechiidae	Bryotropha	terrella	([Denis & Schiffermüller], 1775)	BOLD:AAB9591, BOLD:ACP8843	28	2
Gelechiidae	Carpatolechia	alburnella	(Zeller, 1839)	BOLD:AAF1850	6	1
Gelechiidae	Carpatolechia	decorella	(Haworth, 1812)	BOLD:AAK2790	17	1
Gelechiidae	Carpatolechia	fugacella	(Zeller, 1839)	BOLD:AAN0741	15	1
Gelechiidae	Carpatolechia	fugitivella	(Zeller, 1839)	BOLD:AAA7652	17	1
Gelechiidae	Carpatolechia	minor	(Kasy, 1979)
Gelechiidae	Carpatolechia	notatella	(Hübner, [1813])	BOLD:AAD6612	4	1
Gelechiidae	Carpatolechia	proximella	(Hübner, [1796])	BOLD:AAA6352	6	1
Gelechiidae	Caryocolum	albifaciella	(Heinemann, 1870)	BOLD:AAK2832	4	1
Gelechiidae	Caryocolum	alsinella	(Zeller, 1868)	BOLD:AAV0572, BOLD:ADG5831	19	2
Gelechiidae	Caryocolum	amaurella	(Hering, 1924)	BOLD:AAE9473, BOLD:AAE9474, BOLD:ADL1729	4	3
Gelechiidae	Caryocolum	blandella	(Douglas, 1852)	BOLD:AAI6556	3	1
Gelechiidae	Caryocolum	blandelloides	Karsholt, 1981
Gelechiidae	Caryocolum	cassella	(Walker, 1864)	BOLD:ACX3472	5	1
Gelechiidae	Caryocolum	cauligenella	(Schmid, 1863)	BOLD:AAP7513	6	1
Gelechiidae	Caryocolum	fischerella	(Treitschke, 1833)	BOLD:AAI6565	6	1
Gelechiidae	Caryocolum	huebneri	(Haworth, 1828)	BOLD:ABW6646	6	1
Gelechiidae	Caryocolum	improvisella	(Rebel, 1936)	BOLD:ACL3018	2	1
Gelechiidae	Caryocolum	interalbicella	(Herrich-Schäffer, [1854])	BOLD:AAI6572	2	1
Gelechiidae	Caryocolum	junctella	(Douglas, 1851)	BOLD:AAQ1185	5	1
Gelechiidae	Caryocolum	klosi	(Rebel, 1917)	BOLD:AAY7823	2	1
Gelechiidae	Caryocolum	kroesmanniella	(Herrich-Schäffer, [1854])	BOLD:AAI6573	1	1
Gelechiidae	Caryocolum	leucomelanella	(Zeller, 1839)	BOLD:AAM3503, BOLD:ACI3418	31	2
Gelechiidae	Caryocolum	leucothoracellum	(Klimesch, 1953)	BOLD:AAO3805	1	1
Gelechiidae	Caryocolum	marmorea	(Haworth, 1828)	BOLD:AAK2828	3	1
Gelechiidae	Caryocolum	moehringiae	(Klimesch, 1954)	BOLD:ACR3961	13	1
Gelechiidae	Caryocolum	mucronatella	(Chrétien, 1900)	BOLD:AAW4102	2	1
Gelechiidae	Caryocolum	oculatella	(Thomann, 1930)	BOLD:ABV4976	1	1
Gelechiidae	Caryocolum	peregrinella	(Herrich-Schäffer, [1854])	BOLD:AAC6817	3	1
Gelechiidae	Caryocolum	petrophila	(Preissecker, 1914)	BOLD:AAO3809	5	1
Gelechiidae	Caryocolum	petryi	(Hofmann, 1899)	BOLD:AAM0549	3	1
Gelechiidae	Caryocolum	proxima	(Haworth, 1828)	BOLD:AAH4687	19	1
Gelechiidae	Caryocolum	pullatella	(Tengström, 1848)	BOLD:AAC1598	1	1
Gelechiidae	Caryocolum	repentis	Huemer & Luquet, 1992	BOLD:AAV7766	5	1
Gelechiidae	Caryocolum	saginella	(Zeller, 1868)	BOLD:ADM2047	9	1
Gelechiidae	Caryocolum	tischeriella	(Zeller, 1839)	BOLD:AEZ3926	8	1
Gelechiidae	Caryocolum	trauniella	(Zeller, 1868)	BOLD:AAO3810	1	1
Gelechiidae	Caryocolum	tricolorella	(Haworth, 1812)	BOLD:AAF1506	5	1
Gelechiidae	Caryocolum	vicinella	(Douglas, 1851)	BOLD:ABA3050, BOLD:ACC3292	15	2
Gelechiidae	Caryocolum	viscariella	(Stainton, 1855)	BOLD:AAI6568	2	1
Gelechiidae	Chionodes	continuella	(Zeller, 1839)
Gelechiidae	Chionodes	distinctella	(Zeller, 1839)	BOLD:AAE9034	11	1
Gelechiidae	Chionodes	electella	(Zeller, 1839)	BOLD:AAD4848	12	1
Gelechiidae	Chionodes	fumatella	(Douglas, 1850)	BOLD:AAC7811, BOLD:AAI4278	17	2
Gelechiidae	Chionodes	hayreddini	Koçak, 1986	BOLD:ACJ9735	4	1
Gelechiidae	Chionodes	holosericella	(Herrich-Schäffer, [1854])	BOLD:ABY6213	14	1
Gelechiidae	Chionodes	ignorantella	(Herrich-Schäffer, [1854])
Gelechiidae	Chionodes	luctuella	(Hübner, 1793)	BOLD:ABY8068	17	1
Gelechiidae	Chionodes	lugubrella	(Fabricius, 1794)	BOLD:AAB8866	7	1
Gelechiidae	Chionodes	nebulosella	(Heinemann, 1870)	BOLD:AAE2228	8	1
Gelechiidae	Chionodes	perpetuella	(Herrich-Schäffer, [1854])	BOLD:AAJ4702	5	1
Gelechiidae	Chionodes	praeclarella	(Herrich-Schäffer, [1854])	BOLD:AAY8727	6	1
Gelechiidae	Chionodes	tragicella	(Heyden, 1865)	BOLD:AAJ0097	6	1
Gelechiidae	Chionodes	viduella	(Fabricius, 1794)	BOLD:AAJ0096	7	1
Gelechiidae	Chrysoesthia	drurella	(Fabricius, 1775)	BOLD:AAF2806, BOLD:AAR9709	8	2
Gelechiidae	Chrysoesthia	eppelsheimi	(Staudinger, 1885)
Gelechiidae	Chrysoesthia	sexguttella	(Thunberg, 1794)	BOLD:AAD8505	2	1
Gelechiidae	Chrysoesthia	verrucosa	Tokár, 1999
Gelechiidae	Coleotechnites	piceaella	(Kearfott, 1903)	BOLD:AAA5953	1	1
Gelechiidae	Cosmardia	moritzella	(Treitschke, 1835)	BOLD:AAJ5578	2	1
Gelechiidae	Dactylotula	altithermella	(Walsingham, 1903)	BOLD:ADL7709	1	1
Gelechiidae	Dichomeris	alacella	(Zeller, 1839)	BOLD:AAF1347	8	1
Gelechiidae	Dichomeris	barbella	([Denis & Schiffermüller], 1775)	BOLD:ADC7243	1	1
Gelechiidae	Dichomeris	derasella	([Denis & Schiffermüller], 1775)	BOLD:AAE7499	8	1
Gelechiidae	Dichomeris	juniperella	(Linnaeus, 1761)	BOLD:AAF5665	1	1
Gelechiidae	Dichomeris	latipennella	(Rebel, 1937)	BOLD:AAF1370	15	1
Gelechiidae	Dichomeris	limosellus	(Schläger, 1849)	BOLD:AAV6621	8	1
Gelechiidae	Dichomeris	marginella	(Fabricius, 1781)	BOLD:AAC4900	2	1
Gelechiidae	Dichomeris	rasilella	(Herrich-Schäffer, [1854])	BOLD:AAI8300, BOLD:AAQ3487	3	2
Gelechiidae	Dichomeris	ustalella	(Fabricius, 1794)	BOLD:AAM5583	4	1
Gelechiidae	Ephysteris	inustella	(Zeller, 1847)
Gelechiidae	Exoteleia	dodecella	(Linnaeus, 1758)	BOLD:AAA8390	43	1
Gelechiidae	Exoteleia	spec.		BOLD:AAA8390	9	1
Gelechiidae	Exoteleia	succinctella	(Zeller, 1872)	BOLD:AAD7714	4	1
Gelechiidae	Filatima	spurcella	(Duponchel, [1843])	BOLD:AAV9861	6	1
Gelechiidae	Filatima	tephritidella	(Duponchel, [1843])
Gelechiidae	Gelechia	asinella	(Hübner, 1796)	BOLD:AAY9300	3	1
Gelechiidae	Gelechia	basipunctella	Herrich-Schäffer, [1854]	BOLD:AAY1122, BOLD:ADI5669	4	2
Gelechiidae	Gelechia	cuneatella	Douglas, 1852	BOLD:AAF5086	3	1
Gelechiidae	Gelechia	hippophaella	(Schrank, 1802)	BOLD:AAG0519	4	1
Gelechiidae	Gelechia	muscosella	Zeller, 1839	BOLD:AAC8632	12	1
Gelechiidae	Gelechia	nigra	(Haworth, 1828)	BOLD:AAF5081	5	1
Gelechiidae	Gelechia	obscuripennis	(Frey, 1880)	BOLD:ABY8998	5	1
Gelechiidae	Gelechia	rhombella	([Denis & Schiffermüller], 1775)	BOLD:AAE6372	6	1
Gelechiidae	Gelechia	rhombelliformis	Staudinger, 1871	BOLD:AAE6371	6	1
Gelechiidae	Gelechia	sabinellus	(Zeller, 1839)	BOLD:AAD7093	8	1
Gelechiidae	Gelechia	scotinella	Herrich-Schäffer, [1854]	BOLD:AAI7032	12	1
Gelechiidae	Gelechia	senticetella	(Staudinger, 1859)	BOLD:AAE6366	3	1
Gelechiidae	Gelechia	sestertiella	Herrich-Schäffer, [1854]	BOLD:AAI7031	7	1
Gelechiidae	Gelechia	sororculella	(Hübner, [1817])	BOLD:AAC8633	8	1
Gelechiidae	Gelechia	turpella	([Denis & Schiffermüller], 1775)	BOLD:AAI7030	5	1
Gelechiidae	Gladiovalva	aizpuruai	Vives, 1990
Gelechiidae	Gnorimoschema	epithymella	(Staudinger, 1859)	BOLD:AAE7091	5	1
Gelechiidae	Gnorimoschema	hoefneri	(Rebel, 1909)	BOLD:AAF8265	2	1
Gelechiidae	Gnorimoschema	nilsi	Huemer, 1996	BOLD:AAL3826	1	1
Gelechiidae	Gnorimoschema	steueri	Povolný, 1975
Gelechiidae	Gnorimoschema	streliciella	(Herrich-Schäffer, [1854])
Gelechiidae	Gnorimoschema	valesiella	(Staudinger, 1877)
Gelechiidae	Helcystogramma	albinervis	(Gerasimov, 1929)	BOLD:ACC3445	5	1
Gelechiidae	Helcystogramma	arulensis	(Rebel, 1929)	BOLD:AAU3156	7	1
Gelechiidae	Helcystogramma	lineolella	(Zeller, 1839)	BOLD:AAK4655	4	1
Gelechiidae	Helcystogramma	lutatella	(Herrich-Schäffer, [1854])	BOLD:AAI6980, BOLD:AFH1128	18	2
Gelechiidae	Helcystogramma	rufescens	(Haworth, 1828)	BOLD:AAC1177	12	1
Gelechiidae	Helcystogramma	triannulella	(Herrich-Schäffer, [1854])	BOLD:ACX0424	4	1
Gelechiidae	Holcophora	statices	Staudinger, 1871
Gelechiidae	Hypatima	rhomboidella	(Linnaeus, 1758)	BOLD:AAD1448, BOLD:AAD1449, BOLD:ABY9559	5	3
Gelechiidae	Isophrictis	anthemidella	(Wocke, 1871)	BOLD:AAI8202	1	1
Gelechiidae	Isophrictis	striatella	([Denis & Schiffermüller], 1775)	BOLD:AAD5050	7	1
Gelechiidae	Iwaruna	biguttella	(Duponchel, [1843])
Gelechiidae	Iwaruna	klimeschi	Wolff, 1958	BOLD:AAU3602	8	1
Gelechiidae	Klimeschiopsis	kiningerella	(Duponchel, [1843])	BOLD:AAF3126	10	1
Gelechiidae	Megacraspedus	argyroneurellus	Staudinger, 1871
Gelechiidae	Megacraspedus	binotella	(Duponchel, [1843])	BOLD:ACM0962, BOLD:ACW5732, BOLD:ADI7972	6	3
Gelechiidae	Megacraspedus	dolosellus	(Zeller, 1839)	BOLD:ACS9604	7	1
Gelechiidae	Megacraspedus	imparellus	(Fischer von Röslerstamm, 1843)	BOLD:ABW9450	3	1
Gelechiidae	Megacraspedus	lanceolellus	(Zeller, 1850)
Gelechiidae	Megacraspedus	podolicus	Toll, 1942	BOLD:ADB8683	4	1
Gelechiidae	Mesophleps	silacella	(Hübner, [1796])	BOLD:AAF2204	4	1
Gelechiidae	Mesophleps	trinotella	Herrich-Schäffer, [1856]	BOLD:AAV7800	6	1
Gelechiidae	Metzneria	aestivella	(Zeller, 1839)	BOLD:AAK7524	11	1
Gelechiidae	Metzneria	aprilella	(Herrich-Schäffer, [1854])	BOLD:AAB4322	4	1
Gelechiidae	Metzneria	artificella	(Herrich-Schäffer, 1861)	BOLD:ABW7147	3	1
Gelechiidae	Metzneria	ehikeella	Gozmány, 1954
Gelechiidae	Metzneria	lappella	(Linnaeus, 1758)	BOLD:AAB4321	16	1
Gelechiidae	Metzneria	metzneriella	(Stainton, 1851)	BOLD:AAD6784, BOLD:ACF0151	10	2
Gelechiidae	Metzneria	neuropterella	(Zeller, 1839)	BOLD:AAH3861	3	1
Gelechiidae	Metzneria	paucipunctella	(Zeller, 1839)	BOLD:AAH4275	8	1
Gelechiidae	Metzneria	santolinella	(Amsel, 1936)	BOLD:AAH4048	2	1
Gelechiidae	Mirificarma	cytisella	(Treitschke, 1833)	BOLD:ACW6477, BOLD:ADR9770	2	2
Gelechiidae	Mirificarma	eburnella	([Denis & Schiffermüller], 1775)	BOLD:ABW9460	3	1
Gelechiidae	Mirificarma	interrupta	(Curtis, 1827)
Gelechiidae	Mirificarma	lentiginosella	(Zeller, 1839)	BOLD:AAO0969, BOLD:AEH6105	9	2
Gelechiidae	Mirificarma	maculatella	(Hübner, 1796)	BOLD:AAH7250	4	1
Gelechiidae	Mirificarma	mulinella	(Zeller, 1839)	BOLD:AAK6246	1	1
Gelechiidae	Monochroa	conspersella	(Herrich-Schäffer, [1854])	BOLD:AAF3517	5	1
Gelechiidae	Monochroa	cytisella	(Curtis, 1837)	BOLD:AAE1922	6	1
Gelechiidae	Monochroa	divisella	(Douglas, 1850)
Gelechiidae	Monochroa	elongella	(Heinemann, 1870)	BOLD:AAP7522	2	1
Gelechiidae	Monochroa	hornigi	(Staudinger, 1883)	BOLD:AAK6885	18	1
Gelechiidae	Monochroa	inflexella	Svensson, 1992	BOLD:ACX1099	3	1
Gelechiidae	Monochroa	lucidella	(Stephens, 1834)
Gelechiidae	Monochroa	lutulentella	(Zeller, 1839)	BOLD:AAE4780	6	1
Gelechiidae	Monochroa	moyses	Uffen, 1991	BOLD:ABW4950	3	1
Gelechiidae	Monochroa	nomadella	(Zeller, 1868)	BOLD:ACU4919, BOLD:AEJ1375	20	2
Gelechiidae	Monochroa	palustrellus	(Douglas, 1850)
Gelechiidae	Monochroa	rectifasciella	(Fuchs, 1902)
Gelechiidae	Monochroa	rumicetella	(Hofmann, 1868)	BOLD:ABU9493	19	1
Gelechiidae	Monochroa	sepicolella	(Herrich-Schäffer, [1854])	BOLD:AAF8604, BOLD:AAU2813	10	2
Gelechiidae	Monochroa	servella	(Zeller, 1839)	BOLD:AAF9070	14	1
Gelechiidae	Monochroa	simplicella	(Lienig & Zeller, 1846)	BOLD:AAQ2222	1	1
Gelechiidae	Monochroa	spec.		BOLD:ACS5726	2	1
Gelechiidae	Monochroa	suffusella	(Douglas, 1850)	BOLD:AAF9390	6	1
Gelechiidae	Monochroa	tenebrella	(Hübner, [1817])	BOLD:AAG1078	6	1
Gelechiidae	Neofaculta	ericetella	(Geyer, [1832])	BOLD:AAD1501	10	1
Gelechiidae	Neofaculta	infernella	(Herrich-Schäffer, [1854])	BOLD:AAC1363	21	1
Gelechiidae	Neofriseria	peliella	(Treitschke, 1835)	BOLD:AAC7812, BOLD:ABZ1425	5	2
Gelechiidae	Neofriseria	singula	(Staudinger, 1876)
Gelechiidae	Neotelphusa	sequax	(Haworth, 1828)	BOLD:AAL5674	11	1
Gelechiidae	Nothris	gregerseni	Karsholt & Šumpich, 2015	BOLD:AAI2383	7	1
Gelechiidae	Nothris	lemniscellus	(Zeller, 1839)	BOLD:AAI2382	10	1
Gelechiidae	Nothris	verbascella	([Denis & Schiffermüller], 1775)	BOLD:AAE5563	9	1
Gelechiidae	Oxypteryx	atrella	([Denis & Schiffermüller], 1775)	BOLD:AAD5702	16	1
Gelechiidae	Oxypteryx	libertinella	(Zeller, 1872)	BOLD:ABZ1714, BOLD:ACE5789, BOLD:ADL5809, BOLD:AFB2584	16	4
Gelechiidae	Oxypteryx	ochricapilla	(Rebel, 1903)	BOLD:AAP5737	4	1
Gelechiidae	Oxypteryx	plumbella	(Heinemann, 1870)	BOLD:AAT9257	3	1
Gelechiidae	Oxypteryx	superbella	(Zeller, 1839)	BOLD:AAF7565	3	1
Gelechiidae	Oxypteryx	unicolorella	(Duponchel, [1843])	BOLD:AAD1198	24	1
Gelechiidae	Oxypteryx	wilkella	(Linnaeus, 1758)	BOLD:AAF7554	11	1
Gelechiidae	Parachronistis	albiceps	(Zeller, 1839)	BOLD:AAD5736, BOLD:ACA9804, BOLD:ACR4410	10	3
Gelechiidae	Paranarsia	joannisiella	Ragonot, 1895	BOLD:AAV3498	1	1
Gelechiidae	Parastenolechia	nigrinotella	(Zeller, 1847)	BOLD:AAL3237	1	1
Gelechiidae	Pexicopia	malvella	(Hübner, [1805])	BOLD:AAD9025, BOLD:ACB8817	6	2
Gelechiidae	Phthorimaea	operculella	(Zeller, 1873)
Gelechiidae	Platyedra	subcinerea	(Haworth, 1828)	BOLD:AAD8749	7	1
Gelechiidae	Pogochaetia	solitaria	Staudinger, 1879	BOLD:ACA9790	1	1
Gelechiidae	Pragmatodes	albagonella	(Varenne & Nel, 2010)	BOLD:ADM0124	1	1
Gelechiidae	Pragmatodes	parvulata	(Gozmány, 1957)	BOLD:ACB9409	2	1
Gelechiidae	Prolita	sexpunctella	(Fabricius, 1794)	BOLD:ABZ5400	10	1
Gelechiidae	Prolita	solutella	(Zeller, 1839)	BOLD:AAK9355	9	1
Gelechiidae	Pseudotelphusa	aenigma	(Sattler, 1983)	BOLD:AAV7729	1	1
Gelechiidae	Pseudotelphusa	paripunctella	(Thunberg, 1794)	BOLD:AAD0741	13	1
Gelechiidae	Pseudotelphusa	scalella	(Scopoli, 1763)	BOLD:AAM0076	5	1
Gelechiidae	Pseudotelphusa	tessella	(Linnaeus, 1758)	BOLD:AAM0070, BOLD:ABY8568	6	2
Gelechiidae	Psoricoptera	gibbosella	(Zeller, 1839)	BOLD:AAD0608	15	1
Gelechiidae	Psoricoptera	speciosella	Teich, 1893	BOLD:ABY7503	7	1
Gelechiidae	Ptocheuusa	abnormella	(Herrich-Schäffer, [1854])	BOLD:ABW9416	5	1
Gelechiidae	Ptocheuusa	inopella	(Zeller, 1839)
Gelechiidae	Ptocheuusa	paupella	(Zeller, 1847)	BOLD:AAV2188	2	1
Gelechiidae	Ptycerata	cryptoxena	(Gozmány, 1952)	BOLD:ABW9600	2	1
Gelechiidae	Pyncostola	bohemiella	(Nickerl, 1864)	BOLD:ACZ1855	2	1
Gelechiidae	Recurvaria	leucatella	(Clerck, 1759)	BOLD:AAD6088	8	1
Gelechiidae	Recurvaria	nanella	([Denis & Schiffermüller], 1775)	BOLD:AAB2851	6	1
Gelechiidae	Sattleria	melaleucella	(Constant, 1865)	BOLD:AAC5037	3	1
Gelechiidae	Sattleria	styriaca	Pitkin & Sattler, 1991	BOLD:AAM0043, BOLD:AEH2618	3	2
Gelechiidae	Scrobipalpa	acuminatella	(Sircom, 1850)	BOLD:AAC1644	40	1
Gelechiidae	Scrobipalpa	adaptata	(Povolný, 2001)	BOLD:ABV8845	8	1
Gelechiidae	Scrobipalpa	arenbergeri	Povolný, 1973	BOLD:ACU4764	3	1
Gelechiidae	Scrobipalpa	artemisiella	(Treitschke, 1833)	BOLD:AAE9838, BOLD:ADF1391	13	2
Gelechiidae	Scrobipalpa	atriplicella	(Fischer von Röslerstamm, 1840)	BOLD:AAA9252	15	1
Gelechiidae	Scrobipalpa	chrysanthemella	(Hofmann, 1867)	BOLD:ACA2604	10	1
Gelechiidae	Scrobipalpa	erichi	Povolný, 1964	BOLD:AFX1674	5	1
Gelechiidae	Scrobipalpa	feralella	(Zeller, 1872)	BOLD:AAH9731	7	1
Gelechiidae	Scrobipalpa	freyii	(Scott, 1859)	BOLD:AAF1201	22	1
Gelechiidae	Scrobipalpa	halonella	(Herrich-Schäffer, [1854])	BOLD:ADJ3259	6	1
Gelechiidae	Scrobipalpa	hungariae	(Staudinger, 1871)
Gelechiidae	Scrobipalpa	hyoscyamella	(Stainton, 1869)	BOLD:ADN4380	5	1
Gelechiidae	Scrobipalpa	murinella	(Duponchel, [1843])
Gelechiidae	Scrobipalpa	nitentella	(Fuchs, 1902)	BOLD:AAE9842	7	1
Gelechiidae	Scrobipalpa	obsoletella	(Fischer von Röslerstamm, 1840)	BOLD:AAF1200	2	1
Gelechiidae	Scrobipalpa	ocellatella	(Boyd, 1858)	BOLD:ADL5612	12	1
Gelechiidae	Scrobipalpa	proclivella	(Fuchs, 1886)	BOLD:AAJ5816	6	1
Gelechiidae	Scrobipalpa	rebeli	(Preissecker, 1914)
Gelechiidae	Scrobipalpa	reiprichi	Povolný, 1984	BOLD:ACX8455	3	1
Gelechiidae	Scrobipalpa	salicorniae	(Hering, 1889)	BOLD:AAF1193	7	1
Gelechiidae	Scrobipalpa	samadensis	(Pfaffenzeller, 1870)	BOLD:AAE9840	8	1
Gelechiidae	Scrobipalpa	stangei	(Hering, 1889)
Gelechiidae	Scrobipalpopsis	petasitis	(Pfaffenzeller, 1867)	BOLD:AAE1641	8	1
Gelechiidae	Scrobipalpula	diffluella	(Frey, 1870)	BOLD:AAF1106	6	1
Gelechiidae	Scrobipalpula	psilella	(Herrich-Schäffer, [1854])	BOLD:AAF1106	5	1
Gelechiidae	Scrobipalpula	tussilaginis	(Stainton, 1867)	BOLD:AAF1106	7	1
Gelechiidae	Sitotroga	cerealella	(Olivier, 1789)	BOLD:AAD0546	1	1
Gelechiidae	Sophronia	chilonella	(Treitschke, 1833)	BOLD:AAJ3742	3	1
Gelechiidae	Sophronia	consanguinella	Herrich-Schäffer, [1854]	BOLD:ADL7320	1	1
Gelechiidae	Sophronia	grandii	Hering, 1933	BOLD:ACU4059	5	1
Gelechiidae	Sophronia	humerella	([Denis & Schiffermüller], 1775)	BOLD:AAF4746	3	1
Gelechiidae	Sophronia	illustrella	(Hübner, 1796)	BOLD:ACZ2459	2	1
Gelechiidae	Sophronia	semicostella	(Hübner, [1813])	BOLD:AAF4747, BOLD:AAF4748	4	2
Gelechiidae	Sophronia	sicariellus	(Zeller, 1839)	BOLD:AAJ3723	2	1
Gelechiidae	Stenolechia	gemmella	(Linnaeus, 1758)	BOLD:AAH9891	4	1
Gelechiidae	Stenolechiodes	pseudogemmellus	Elsner, [1996]	BOLD:AAP7208	3	1
Gelechiidae	Stomopteryx	flavipalpella	Jäckh, 1959
Gelechiidae	Stomopteryx	remissella	(Zeller, 1847)	BOLD:AAI0050	26	1
Gelechiidae	Teleiodes	flavimaculella	(Herrich-Schäffer, [1854])	BOLD:AAD2633, BOLD:AAH9847, BOLD:AAP5747	8	3
Gelechiidae	Teleiodes	luculella	(Hübner, [1813])	BOLD:AAD2632	11	1
Gelechiidae	Teleiodes	saltuum	(Zeller, 1878)	BOLD:AAF1120, BOLD:ABZ0224	8	2
Gelechiidae	Teleiodes	vulgella	([Denis & Schiffermüller], 1775)	BOLD:AAE9855	13	1
Gelechiidae	Teleiodes	wagae	(Nowicki, 1860)	BOLD:AAV7088	8	1
Gelechiidae	Teleiopsis	albifemorella	(Hofmann, 1867)	BOLD:AAB6930	15	1
Gelechiidae	Teleiopsis	bagriotella	(Duponchel, [1840])	BOLD:AAB6930, BOLD:ACE6105	10	2
Gelechiidae	Teleiopsis	diffinis	(Haworth, 1828)	BOLD:AAB6930, BOLD:ACE6105	17	2
Gelechiidae	Teleiopsis	laetitiae	Schmid, 2011	BOLD:ABZ5926	3	1
Gelechiidae	Thiotricha	majorella	(Rebel, 1910)	BOLD:AAO4372	1	1
Gelechiidae	Thiotricha	subocellea	(Stephens, 1834)	BOLD:AAD7105	8	1
Gelechiidae	Tila	capsophilella	(Chrétien, 1900)	BOLD:ACL7124	2	1
Gelechiidae	Tuta	absoluta	(Meyrick, 1917)	BOLD:AAJ8033	1	1
Gelechiidae	Xystophora	carchariella	(Zeller, 1839)	BOLD:ADM1649	5	1
Gelechiidae	Xystophora	pulveratella	(Herrich-Schäffer, [1854])	BOLD:AAE4677	5	1
Geometridae	Abraxas	grossulariata	(Linnaeus, 1758)	BOLD:ABY7773	1	1
Geometridae	Abraxas	sylvata	(Scopoli, 1763)	BOLD:AAC2560	6	1
Geometridae	Acasis	appensata	(Eversmann, 1842)	BOLD:ABX5594	6	1
Geometridae	Acasis	viretata	(Hübner, [1799])	BOLD:AAC2783	5	1
Geometridae	Aethalura	punctulata	([Denis & Schiffermüller], 1775)	BOLD:AAC5352	5	1
Geometridae	Agriopis	aurantiaria	(Hübner, [1799])	BOLD:AAC2753	7	1
Geometridae	Agriopis	bajaria	([Denis & Schiffermüller], 1775)	BOLD:AAC3211, BOLD:AEE3670	5	2
Geometridae	Agriopis	leucophaearia	([Denis & Schiffermüller], 1775)	BOLD:AAC5604	5	1
Geometridae	Agriopis	marginaria	(Fabricius, [1777])	BOLD:AAC0355	6	1
Geometridae	Alcis	deversata	(Staudinger, 1892)	BOLD:AAC1009	8	1
Geometridae	Alcis	jubata	(Thunberg, 1788)	BOLD:AAD8767	5	1
Geometridae	Alcis	repandata	(Linnaeus, 1758)	BOLD:AAA8482, BOLD:AAA8484	9	2
Geometridae	Alsophila	aceraria	([Denis & Schiffermüller], 1775)	BOLD:AAU3928	1	1
Geometridae	Alsophila	aescularia	([Denis & Schiffermüller], 1775)	BOLD:AAC9096	6	1
Geometridae	Angerona	prunaria	(Linnaeus, 1758)	BOLD:AAB7137, BOLD:ADJ8263	7	2
Geometridae	Anticlea	derivata	([Denis & Schiffermüller], 1775)	BOLD:AAD2706	5	1
Geometridae	Anticollix	sparsata	(Treitschke, 1828)	BOLD:AAC8298	4	1
Geometridae	Apeira	syringaria	(Linnaeus, 1758)	BOLD:AAD4663, BOLD:ACS3014	5	2
Geometridae	Aplasta	ononaria	(Fuessly, 1783)
Geometridae	Aplocera	efformata	(Guenée, [1858])	BOLD:AAD4832	2	1
Geometridae	Aplocera	plagiata	(Linnaeus, 1758)	BOLD:AAA8276	8	1
Geometridae	Aplocera	praeformata	(Hübner, [1826])	BOLD:AAC3875	11	1
Geometridae	Aplocera	simpliciata	(Treitschke, 1835)	BOLD:AAF7499	1	1
Geometridae	Apocheima	hispidaria	([Denis & Schiffermüller], 1775)	BOLD:AAD6044	1	1
Geometridae	Archiearis	parthenias	(Linnaeus, 1761)	BOLD:AAC5368, BOLD:ACE9095	6	2
Geometridae	Arichanna	melanaria	(Linnaeus, 1758)	BOLD:AAC8717	4	1
Geometridae	Artiora	evonymaria	([Denis & Schiffermüller], 1775)	BOLD:ACG4846	2	1
Geometridae	Ascotis	selenaria	([Denis & Schiffermüller], 1775)	BOLD:AAC0403	5	1
Geometridae	Aspitates	gilvaria	([Denis & Schiffermüller], 1775)	BOLD:AEK5521	3	1
Geometridae	Asthena	albulata	(Hufnagel, 1767)	BOLD:AAC7503	7	1
Geometridae	Asthena	anseraria	(Herrich-Schäffer, [1855])	BOLD:AAF6285	5	1
Geometridae	Baptria	tibiale	(Esper, 1791)	BOLD:AAI7598	4	1
Geometridae	Biston	betularia	(Linnaeus, 1758)	BOLD:ABY9367	10	1
Geometridae	Biston	strataria	(Hufnagel, 1767)	BOLD:AAB4693	7	1
Geometridae	Boudinotiana	notha	(Hübner, [1803])	BOLD:AAD8337	4	1
Geometridae	Boudinotiana	puella	(Esper, [1787])	BOLD:AAD8337	2	1
Geometridae	Bupalus	piniaria	(Linnaeus, 1758)	BOLD:AAC7293	7	1
Geometridae	Cabera	exanthemata	(Scopoli, 1763)	BOLD:AAA6653	9	1
Geometridae	Cabera	leptographa	(Wehrli, 1936)
Geometridae	Cabera	pusaria	(Linnaeus, 1758)	BOLD:AAA9589	10	1
Geometridae	Campaea	margaritaria	(Linnaeus, 1761)	BOLD:AAB5336	6	1
Geometridae	Camptogramma	bilineata	(Linnaeus, 1758)	BOLD:AAA8017	10	1
Geometridae	Camptogramma	scripturata	(Hübner, [1799])	BOLD:AAK1781	6	1
Geometridae	Carsia	sororiata	(Hübner, [1813])	BOLD:AAC1640	8	1
Geometridae	Cataclysme	riguata	(Hübner, [1813])	BOLD:AAC9186	4	1
Geometridae	Catarhoe	cuculata	(Hufnagel, 1767)	BOLD:AAC2047	14	1
Geometridae	Catarhoe	rubidata	([Denis & Schiffermüller], 1775)	BOLD:AAC4757	5	1
Geometridae	Cepphis	advenaria	(Hübner, [1790])	BOLD:AAC7380	7	1
Geometridae	Chariaspilates	formosaria	(Eversmann, 1837)
Geometridae	Charissa	ambiguata	(Duponchel, 1830)	BOLD:ACE4202	10	1
Geometridae	Charissa	glaucinaria	(Hübner, [1799])	BOLD:AAC1853	11	1
Geometridae	Charissa	italohelveticus	(Rezbanyai-Reser, 1986)	BOLD:ABZ3077	1	1
Geometridae	Charissa	obscurata	([Denis & Schiffermüller], 1775)	BOLD:ACE8297	7	1
Geometridae	Charissa	pullata	([Denis & Schiffermüller], 1775)	BOLD:AAC7656	9	1
Geometridae	Charissa	supinaria	(Mann, 1854)	BOLD:ABY4044	15	1
Geometridae	Charissa	variegata	(Duponchel, 1830)	BOLD:AAC1039	1	1
Geometridae	Chesias	legatella	([Denis & Schiffermüller], 1775)	BOLD:AAF2574	2	1
Geometridae	Chesias	rufata	(Fabricius, 1775)	BOLD:ADF1939	1	1
Geometridae	Chiasmia	clathrata	(Linnaeus, 1758)	BOLD:AAB0547	9	1
Geometridae	Chlorissa	cloraria	(Hübner, [1813])	BOLD:ABY5630	7	1
Geometridae	Chlorissa	viridata	(Linnaeus, 1758)	BOLD:ABY5630	5	1
Geometridae	Chloroclysta	miata	(Linnaeus, 1758)	BOLD:AAA9515	8	1
Geometridae	Chloroclysta	siterata	(Hufnagel, 1767)	BOLD:AAA9515	8	1
Geometridae	Chloroclystis	v-ata	(Haworth, 1809)	BOLD:AAB1832	6	1
Geometridae	Chondrosoma	fiduciaria	Anker, 1854	BOLD:ACL7591	2	1
Geometridae	Cidaria	fulvata	(Forster, 1771)	BOLD:AAC7996	5	1
Geometridae	Cleora	cinctaria	([Denis & Schiffermüller], 1775)	BOLD:AAC4786	6	1
Geometridae	Cleorodes	lichenaria	(Hufnagel, 1767)	BOLD:AAC4210	3	1
Geometridae	Coenocalpe	lapidata	(Hübner, [1809])	BOLD:AAE8937	1	1
Geometridae	Coenotephria	ablutaria	(Boisduval, 1840)
Geometridae	Coenotephria	salicata	([Denis & Schiffermüller], 1775)	BOLD:AAB9029, BOLD:AAC8889	18	2
Geometridae	Coenotephria	tophaceata	([Denis & Schiffermüller], 1775)	BOLD:AAE8902	9	1
Geometridae	Colostygia	aptata	(Hübner, [1813])	BOLD:AAB9512	12	1
Geometridae	Colostygia	aqueata	(Hübner, [1813])	BOLD:AAD3617	10	1
Geometridae	Colostygia	austriacaria	(Herrich-Schäffer, [1852])	BOLD:AAD3620	8	1
Geometridae	Colostygia	kollariaria	(Herrich-Schäffer, [1848])	BOLD:AAE1709	11	1
Geometridae	Colostygia	laetaria	(De la Harpe, [1853])	BOLD:AAI9138	1	1
Geometridae	Colostygia	olivata	([Denis & Schiffermüller], 1775)	BOLD:AAB9509	6	1
Geometridae	Colostygia	pectinataria	(Knoch, 1781)	BOLD:AAB4885	8	1
Geometridae	Colostygia	puengeleri	(Stertz, 1902)	BOLD:AAF1077	5	1
Geometridae	Colostygia	tempestaria	(Herrich-Schäffer, [1856])	BOLD:AAI9147	2	1
Geometridae	Colostygia	turbata	(Hübner, [1799])	BOLD:AAC0785	13	1
Geometridae	Colotois	pennaria	(Linnaeus, 1761)	BOLD:AAB0886	6	1
Geometridae	Comibaena	bajularia	([Denis & Schiffermüller], 1775)	BOLD:AAC3677	4	1
Geometridae	Cosmorhoe	ocellata	(Linnaeus, 1758)	BOLD:AAB4250	9	1
Geometridae	Costaconvexa	polygrammata	(Borkhausen, 1794)	BOLD:AAD1079	4	1
Geometridae	Crocallis	elinguaria	(Linnaeus, 1758)	BOLD:AAB0677	16	1
Geometridae	Crocallis	spec.		BOLD:AAE4231	6	1
Geometridae	Crocallis	tusciaria	(Borkhausen, 1793)
Geometridae	Crocota	niveata	(Scopoli, 1763)	BOLD:AAI9737	7	1
Geometridae	Crocota	pseudotinctaria	Leraut, 1999
Geometridae	Cyclophora	albiocellaria	(Hübner, 1789)	BOLD:ABZ2915	2	1
Geometridae	Cyclophora	albipunctata	(Hufnagel, 1767)	BOLD:ACF3607	5	1
Geometridae	Cyclophora	annularia	(Fabricius, 1775)	BOLD:AAD6103	16	1
Geometridae	Cyclophora	linearia	(Hübner, [1799])	BOLD:ABX5086	11	1
Geometridae	Cyclophora	pendularia	(Clerck, 1759)	BOLD:AAE2841	1	1
Geometridae	Cyclophora	porata	(Linnaeus, 1767)	BOLD:AAC9576	4	1
Geometridae	Cyclophora	punctaria	(Linnaeus, 1758)	BOLD:AAB4698	11	1
Geometridae	Cyclophora	puppillaria	(Hübner, [1799])
Geometridae	Cyclophora	quercimontaria	(Bastelberger, 1897)	BOLD:AAB4698	1	1
Geometridae	Cyclophora	ruficiliaria	(Herrich-Schäffer, [1855])	BOLD:ABX4957	10	1
Geometridae	Cyclophora	suppunctaria	(Zeller, 1847)
Geometridae	Deileptenia	ribeata	(Clerck, 1759)	BOLD:AAC3800	6	1
Geometridae	Dyscia	conspersaria	([Denis & Schiffermüller], 1775)	BOLD:ABY4309	3	1
Geometridae	Dyscia	fagaria	(Thunberg, 1784)	BOLD:AEE9717	4	1
Geometridae	Dyscia	raunaria	(Freyer, 1851)	BOLD:ACF4760	1	1
Geometridae	Dysstroma	citrata	(Linnaeus, 1761)	BOLD:AAC9311	7	1
Geometridae	Dysstroma	truncata	(Hufnagel, 1767)	BOLD:AAA3843	13	1
Geometridae	Earophila	badiata	([Denis & Schiffermüller], 1775)	BOLD:AAC3576	6	1
Geometridae	Ecliptopera	capitata	(Herrich-Schäffer, 1839)	BOLD:AAC9011	7	1
Geometridae	Ecliptopera	silaceata	([Denis & Schiffermüller], 1775)	BOLD:AAA2586	11	1
Geometridae	Ectropis	crepuscularia	([Denis & Schiffermüller], 1775)	BOLD:AAA2076, BOLD:ACE6053	8	2
Geometridae	Eilicrinia	cordiaria	(Hübner, [1790])	BOLD:AAC1765	4	1
Geometridae	Eilicrinia	trinotata	(Metzner, 1845)	BOLD:ACL7467	3	1
Geometridae	Electrophaes	corylata	(Thunberg, 1792)	BOLD:AAC3785, BOLD:AAZ5334	6	2
Geometridae	Ematurga	atomaria	(Linnaeus, 1758)	BOLD:AAC1877	7	1
Geometridae	Ennomos	alniaria	(Linnaeus, 1758)	BOLD:AAB2314	3	1
Geometridae	Ennomos	autumnaria	(Werneburg, 1859)	BOLD:ABZ3115	4	1
Geometridae	Ennomos	erosaria	([Denis & Schiffermüller], 1775)	BOLD:AAC3922	7	1
Geometridae	Ennomos	fuscantaria	(Haworth, 1809)	BOLD:AAC3921	6	1
Geometridae	Ennomos	quercaria	(Hübner, [1813])
Geometridae	Ennomos	quercinaria	(Hufnagel, 1767)	BOLD:ACF2529	8	1
Geometridae	Entephria	caesiata	([Denis & Schiffermüller], 1775)	BOLD:AAB9028	10	1
Geometridae	Entephria	cyanata	(Hübner, [1809])	BOLD:AAF0051	7	1
Geometridae	Entephria	flavata	(Osthelder, 1929)	BOLD:ACF5604	17	1
Geometridae	Entephria	flavicinctata	(Hübner, [1813])	BOLD:AAC5436	8	1
Geometridae	Entephria	infidaria	(De la Harpe, [1853])	BOLD:AAJ0722	4	1
Geometridae	Entephria	nobiliaria	(Herrich-Schäffer, [1852])	BOLD:AAB5559	15	1
Geometridae	Epilobophora	sabinata	(Geyer, [1831])	BOLD:AAJ0599	8	1
Geometridae	Epione	repandaria	(Hufnagel, 1767)	BOLD:AAC2597	6	1
Geometridae	Epione	vespertaria	(Linnaeus, 1767)	BOLD:AAE1065	3	1
Geometridae	Epirranthis	diversata	([Denis & Schiffermüller], 1775)
Geometridae	Epirrhoe	alternata	(Müller, 1764)	BOLD:ACE4142	10	1
Geometridae	Epirrhoe	galiata	([Denis & Schiffermüller], 1775)	BOLD:AAB2097, BOLD:AAB2098	10	2
Geometridae	Epirrhoe	hastulata	(Hübner, 1790)	BOLD:AAB3707	2	1
Geometridae	Epirrhoe	molluginata	(Hübner, [1813])	BOLD:AAC6771	11	1
Geometridae	Epirrhoe	pupillata	(Thunberg, 1788)
Geometridae	Epirrhoe	rivata	(Hübner, [1813])	BOLD:AAD7207	3	1
Geometridae	Epirrhoe	tristata	(Linnaeus, 1758)	BOLD:AAD7202	10	1
Geometridae	Epirrita	autumnata	(Borkhausen, 1794)	BOLD:AAA5906, BOLD:AAA5907	10	2
Geometridae	Epirrita	christyi	(Allen, 1906)	BOLD:AAB0936, BOLD:AFP3353	8	2
Geometridae	Epirrita	dilutata	([Denis & Schiffermüller], 1775)	BOLD:ABZ1400	3	1
Geometridae	Erannis	defoliaria	(Clerck, 1759)	BOLD:AAB4418	5	1
Geometridae	Euchoeca	nebulata	(Scopoli, 1763)	BOLD:AAD0146, BOLD:AAD0147	9	2
Geometridae	Eulithis	mellinata	(Fabricius, 1787)	BOLD:AAD6837	3	1
Geometridae	Eulithis	populata	(Linnaeus, 1758)	BOLD:ABZ1837, BOLD:ADF0720	9	2
Geometridae	Eulithis	prunata	(Linnaeus, 1758)	BOLD:AAC1579	5	1
Geometridae	Eulithis	testata	(Linnaeus, 1761)	BOLD:AAC0283	3	1
Geometridae	Euphyia	adumbraria	(Herrich-Schäffer, [1852])	BOLD:AAJ0025	3	1
Geometridae	Euphyia	biangulata	(Haworth, 1809)	BOLD:AAD1130	6	1
Geometridae	Euphyia	frustata	(Treitschke, 1828)	BOLD:AAC5434	4	1
Geometridae	Euphyia	mesembrina	(Rebel, 1927)	BOLD:AAF5368	2	1
Geometridae	Euphyia	unangulata	(Haworth, 1809)	BOLD:AAA4559	5	1
Geometridae	Eupithecia	abbreviata	Stephens, 1831	BOLD:AAB6529	5	1
Geometridae	Eupithecia	abietaria	(Goeze, 1781)	BOLD:AAD1084	14	1
Geometridae	Eupithecia	absinthiata	(Clerck, 1759)	BOLD:ACE4737	15	1
Geometridae	Eupithecia	actaeata	Walderdorff, 1869	BOLD:AAD1085	2	1
Geometridae	Eupithecia	addictata	Dietze, 1908
Geometridae	Eupithecia	alliaria	Staudinger, 1870	BOLD:AAD8302	1	1
Geometridae	Eupithecia	analoga	Djakonov, 1926	BOLD:AAA8697	4	1
Geometridae	Eupithecia	assimilata	Doubleday, 1856	BOLD:ACF3612	10	1
Geometridae	Eupithecia	carpophagata	Staudinger, 1871	BOLD:AAJ0167	2	1
Geometridae	Eupithecia	cauchiata	(Duponchel, [1831])	BOLD:AAD8535	5	1
Geometridae	Eupithecia	centaureata	([Denis & Schiffermüller], 1775)	BOLD:AAB2717	4	1
Geometridae	Eupithecia	cretaceata	(Packard, 1874)	BOLD:AAA2084	3	1
Geometridae	Eupithecia	denotata	(Hübner, [1813])	BOLD:AAD1135	5	1
Geometridae	Eupithecia	distinctaria	Herrich-Schäffer, [1848]	BOLD:AAC2048	17	1
Geometridae	Eupithecia	dodoneata	Guenée, [1858]	BOLD:AAC1636	5	1
Geometridae	Eupithecia	druentiata	Dietze, 1902
Geometridae	Eupithecia	egenaria	Herrich-Schäffer, [1848]	BOLD:AAD9932	5	1
Geometridae	Eupithecia	ericeata	(Rambur, 1833)	BOLD:AAU4336	3	1
Geometridae	Eupithecia	exiguata	(Hübner, [1813])	BOLD:AAB5464	10	1
Geometridae	Eupithecia	expallidata	Doubleday, 1856	BOLD:ADY5044	1	1
Geometridae	Eupithecia	extraversaria	Herrich-Schäffer, [1852]	BOLD:AAE4503	4	1
Geometridae	Eupithecia	extremata	(Fabricius, 1787)	BOLD:AAE0047	2	1
Geometridae	Eupithecia	gemellata	Herrich-Schäffer, 1861	BOLD:AAC9937	1	1
Geometridae	Eupithecia	goossensiata	Mabille, 1869
Geometridae	Eupithecia	graphata	(Treitschke, 1828)
Geometridae	Eupithecia	gueneata	Millière, 1862
Geometridae	Eupithecia	haworthiata	Doubleday, 1856	BOLD:AAC9908, BOLD:ABZ6426	13	2
Geometridae	Eupithecia	icterata	(de Villers, 1789)	BOLD:AAB6528, BOLD:ACE7877, BOLD:ACE7878	14	3
Geometridae	Eupithecia	immundata	(Lienig & Zeller, 1846)	BOLD:AAD8170	2	1
Geometridae	Eupithecia	impurata	(Hübner, [1813])	BOLD:ACE9966, BOLD:ACX6024	7	2
Geometridae	Eupithecia	indigata	(Hübner, [1813])	BOLD:AAD4847	15	1
Geometridae	Eupithecia	innotata	(Hufnagel, 1767)	BOLD:AAB8929	9	1
Geometridae	Eupithecia	insigniata	(Hübner, 1790)	BOLD:AAJ0102	2	1
Geometridae	Eupithecia	intricata	(Zetterstedt, 1839)	BOLD:AAA8707	11	1
Geometridae	Eupithecia	inturbata	(Hübner, [1817])	BOLD:AAB8916	4	1
Geometridae	Eupithecia	irriguata	(Hübner, [1813])
Geometridae	Eupithecia	lanceata	(Hübner, [1825])	BOLD:AAC5856	4	1
Geometridae	Eupithecia	laquaearia	Herrich-Schäffer, [1848]	BOLD:ABV0886	4	1
Geometridae	Eupithecia	lariciata	(Freyer, [1841])	BOLD:AAA4421	14	1
Geometridae	Eupithecia	linariata	([Denis & Schiffermüller], 1775)	BOLD:ACF0927	10	1
Geometridae	Eupithecia	manniaria	Herrich-Schäffer, 1848	BOLD:AAD4722, BOLD:ADF1792	7	2
Geometridae	Eupithecia	millefoliata	Rößler, [1867]	BOLD:AAE6540	1	1
Geometridae	Eupithecia	nanata	(Hübner, [1813])	BOLD:AAB6474	7	1
Geometridae	Eupithecia	ochridata	Schütze & Pinker, 1968	BOLD:ABX6043	3	1
Geometridae	Eupithecia	orphnata	Petersen, 1910	BOLD:AAC9952	3	1
Geometridae	Eupithecia	pauxillaria	Boisduval, 1840	BOLD:ABY0862	3	1
Geometridae	Eupithecia	pernotata	Guenée, [1858]
Geometridae	Eupithecia	pimpinellata	(Hübner, [1813])	BOLD:AAD1134	4	1
Geometridae	Eupithecia	plumbeolata	(Haworth, 1809)	BOLD:AAB8936, BOLD:AAB8937	12	2
Geometridae	Eupithecia	pusillata	([Denis & Schiffermüller], 1775)	BOLD:ABZ6329	13	1
Geometridae	Eupithecia	pygmaeata	(Hübner, [1799])	BOLD:AAE6548	2	1
Geometridae	Eupithecia	pyreneata	Mabille, 1871	BOLD:AAB8313	15	1
Geometridae	Eupithecia	satyrata	(Hübner, [1813])	BOLD:AAA4219, BOLD:AAA5442, BOLD:ACT7251	21	3
Geometridae	Eupithecia	schiefereri	Bohatsch, 1893	BOLD:AAC5667	1	1
Geometridae	Eupithecia	selinata	Herrich-Schäffer, 1861	BOLD:AAD5171	11	1
Geometridae	Eupithecia	semigraphata	Bruand, [1847]	BOLD:AAB6662, BOLD:ACS6376	13	2
Geometridae	Eupithecia	silenata	Assmann, 1848	BOLD:AAA4422	4	1
Geometridae	Eupithecia	silenicolata	Mabille, 1866
Geometridae	Eupithecia	simpliciata	(Haworth, 1809)	BOLD:AAD6514	1	1
Geometridae	Eupithecia	sinuosaria	(Eversmann, 1848)	BOLD:AAE6589	4	1
Geometridae	Eupithecia	subfuscata	(Haworth, 1809)	BOLD:ABY4251, BOLD:ACE8007	27	2
Geometridae	Eupithecia	subumbrata	([Denis & Schiffermüller], 1775)	BOLD:AAC9951	13	1
Geometridae	Eupithecia	succenturiata	(Linnaeus, 1758)	BOLD:AAE0073	1	1
Geometridae	Eupithecia	tantillaria	Boisduval, 1840	BOLD:AAB3785	9	1
Geometridae	Eupithecia	tenuiata	(Hübner, [1813])	BOLD:AAC7394	6	1
Geometridae	Eupithecia	thalictrata	(Püngeler, 1902)	BOLD:ACO0099	3	1
Geometridae	Eupithecia	tripunctaria	Herrich-Schäffer, [1852]	BOLD:AAA4424	5	1
Geometridae	Eupithecia	trisignaria	Herrich-Schäffer, [1848]	BOLD:AAD5170	5	1
Geometridae	Eupithecia	undata	(Freyer, [1840])	BOLD:AAF6896	8	1
Geometridae	Eupithecia	valerianata	(Hübner, [1813])	BOLD:AAD4995, BOLD:AEA8640	7	2
Geometridae	Eupithecia	venosata	(Fabricius, 1787)	BOLD:AAC2038	8	1
Geometridae	Eupithecia	veratraria	Herrich-Schäffer, [1848]	BOLD:AAC9950	8	1
Geometridae	Eupithecia	virgaureata	Doubleday, 1861	BOLD:AEZ1207	24	1
Geometridae	Eupithecia	vulgata	(Haworth, 1809)	BOLD:AAA8708	11	1
Geometridae	Eustroma	reticulata	([Denis & Schiffermüller], 1775)	BOLD:AAC8101	5	1
Geometridae	Fagivorina	arenaria	(Hufnagel, 1767)	BOLD:AAD7665	6	1
Geometridae	Gagitodes	sagittata	(Fabricius, 1787)	BOLD:AAD8984, BOLD:AAD8985	4	2
Geometridae	Gandaritis	pyraliata	([Denis & Schiffermüller], 1775)	BOLD:AAB5983	9	1
Geometridae	Geometra	papilionaria	Linnaeus, 1758	BOLD:AAB2012	7	1
Geometridae	Gerinia	honoraria	([Denis & Schiffermüller], 1775)
Geometridae	Gnophos	furvata	([Denis & Schiffermüller], 1775)	BOLD:AAC6119	2	1
Geometridae	Gnophos	obfuscata	([Denis & Schiffermüller], 1775)	BOLD:ABZ5475	12	1
Geometridae	Gymnoscelis	rufifasciata	(Haworth, 1809)	BOLD:AAA7404	8	1
Geometridae	Heliomata	glarearia	([Denis & Schiffermüller], 1775)	BOLD:ABZ7906	5	1
Geometridae	Hemistola	chrysoprasaria	(Esper, [1795])	BOLD:AAC0672	8	1
Geometridae	Hemithea	aestivaria	(Hübner, 1789)	BOLD:AAA4522	8	1
Geometridae	Horisme	aemulata	(Hübner, [1813])	BOLD:AAF1147	9	1
Geometridae	Horisme	aquata	(Hübner, [1813])
Geometridae	Horisme	calligraphata	(Herrich-Schäffer, 1838)	BOLD:AAE5006	5	1
Geometridae	Horisme	corticata	(Treitschke, 1835)	BOLD:AAF1146	4	1
Geometridae	Horisme	radicaria	(De la Harpe, [1855])	BOLD:AAC6849	3	1
Geometridae	Horisme	tersata	([Denis & Schiffermüller], 1775)	BOLD:AAC5135, BOLD:ABW1783	19	2
Geometridae	Horisme	vitalbata	([Denis & Schiffermüller], 1775)	BOLD:AAB3583	6	1
Geometridae	Hydrelia	flammeolaria	(Hufnagel, 1767)	BOLD:AAC5746, BOLD:ACE6107	8	2
Geometridae	Hydrelia	sylvata	([Denis & Schiffermüller], 1775)	BOLD:AAD3792	7	1
Geometridae	Hydria	cervinalis	(Scopoli, 1763)	BOLD:AAC1414	6	1
Geometridae	Hydria	undulata	(Linnaeus, 1758)	BOLD:AAA9056	7	1
Geometridae	Hydriomena	furcata	(Thunberg, 1784)	BOLD:ACE8706	10	1
Geometridae	Hydriomena	impluviata	([Denis & Schiffermüller], 1775)	BOLD:AAB8305	8	1
Geometridae	Hydriomena	ruberata	(Freyer, [1831])	BOLD:AAB6494	6	1
Geometridae	Hylaea	fasciaria	(Linnaeus, 1758)	BOLD:AAB6675	9	1
Geometridae	Hypomecis	punctinalis	(Scopoli, 1763)	BOLD:AAB1058, BOLD:ACA2461	9	2
Geometridae	Hypomecis	roboraria	([Denis & Schiffermüller], 1775)	BOLD:AAC9905	11	1
Geometridae	Hypoxystis	pluviaria	(Fabricius, 1787)	BOLD:AAD1512	7	1
Geometridae	Idaea	aureolaria	([Denis & Schiffermüller], 1775)	BOLD:AAE6012	4	1
Geometridae	Idaea	aversata	(Linnaeus, 1758)	BOLD:AAA8256	12	1
Geometridae	Idaea	biselata	(Hufnagel, 1767)	BOLD:AAB2239	23	1
Geometridae	Idaea	contiguaria	(Hübner, [1799])	BOLD:AAP5642	5	1
Geometridae	Idaea	degeneraria	(Hübner, [1799])	BOLD:AAB2099	4	1
Geometridae	Idaea	deversaria	(Herrich-Schäffer, 1847)	BOLD:AAA9359, BOLD:AGT4186	3	2
Geometridae	Idaea	dilutaria	(Hübner, [1799])	BOLD:AAD0840	9	1
Geometridae	Idaea	dimidiata	(Hufnagel, 1767)	BOLD:AAA4213	12	1
Geometridae	Idaea	emarginata	(Linnaeus, 1758)	BOLD:AAD0916	1	1
Geometridae	Idaea	filicata	(Hübner, [1799])
Geometridae	Idaea	flaveolaria	(Hübner, [1809])	BOLD:AAF3049	3	1
Geometridae	Idaea	fuscovenosa	(Goeze, 1781)	BOLD:ABY4552, BOLD:ABY5916	6	2
Geometridae	Idaea	humiliata	(Hufnagel, 1767)	BOLD:AAA8984, BOLD:ACF2945	7	2
Geometridae	Idaea	inquinata	(Scopoli, 1763)	BOLD:AAB5664	4	1
Geometridae	Idaea	laevigata	(Scopoli, 1763)	BOLD:AAW9598	1	1
Geometridae	Idaea	moniliata	([Denis & Schiffermüller], 1775)	BOLD:AAC7660	4	1
Geometridae	Idaea	muricata	(Hufnagel, 1767)	BOLD:AAD4604	4	1
Geometridae	Idaea	nitidata	(Herrich-Schäffer, [1861])	BOLD:AAW9657	3	1
Geometridae	Idaea	obsoletaria	(Rambur, 1833)	BOLD:AAB4938	2	1
Geometridae	Idaea	ochrata	(Scopoli, 1763)	BOLD:AAC1604	5	1
Geometridae	Idaea	ostrinaria	(Hübner, [1813])
Geometridae	Idaea	pallidata	([Denis & Schiffermüller], 1775)	BOLD:AAF3002	2	1
Geometridae	Idaea	rubraria	(Staudinger, 1901)	BOLD:AAB4699	1	1
Geometridae	Idaea	rufaria	(Hübner, [1799])	BOLD:ACS7711	3	1
Geometridae	Idaea	rusticata	([Denis & Schiffermüller], 1775)	BOLD:AAB3980	8	1
Geometridae	Idaea	seriata	(Schrank, 1802)	BOLD:AAA9645, BOLD:ACF4900	10	2
Geometridae	Idaea	sericeata	(Hübner, [1813])	BOLD:ACE5960	1	1
Geometridae	Idaea	serpentata	(Hufnagel, 1767)	BOLD:AAA9647	6	1
Geometridae	Idaea	straminata	(Borkhausen, 1794)	BOLD:AAA8258	7	1
Geometridae	Idaea	subsericeata	(Haworth, 1809)	BOLD:ACE4009	3	1
Geometridae	Idaea	sylvestraria	(Hübner, [1799])	BOLD:AAC3705	5	1
Geometridae	Idaea	trigeminata	(Haworth, 1809)	BOLD:AAB6968	4	1
Geometridae	Idaea	typicata	(Guenée, [1858])
Geometridae	Isturgia	arenacearia	([Denis & Schiffermüller], 1775)	BOLD:AAB5994	4	1
Geometridae	Isturgia	limbaria	(Fabricius, 1775)	BOLD:ACX8520	1	1
Geometridae	Isturgia	murinaria	([Denis & Schiffermüller], 1775)	BOLD:AAD7910	4	1
Geometridae	Isturgia	roraria	(Fabricius, [1777])	BOLD:AAF3597	1	1
Geometridae	Jodis	lactearia	(Linnaeus, 1758)	BOLD:AAD4811	7	1
Geometridae	Jodis	putata	(Linnaeus, 1758)	BOLD:AAF3148, BOLD:ABZ4040	6	2
Geometridae	Lampropteryx	otregiata	(Metcalfe, 1917)	BOLD:AAD0370	2	1
Geometridae	Lampropteryx	suffumata	([Denis & Schiffermüller], 1775)	BOLD:AAB2818	5	1
Geometridae	Larentia	clavaria	(Haworth, 1809)
Geometridae	Ligdia	adustata	([Denis & Schiffermüller], 1775)	BOLD:AAB5025	12	1
Geometridae	Lignyoptera	fumidaria	(Hübner, [1825])	BOLD:ADN0497	1	1
Geometridae	Lithostege	farinata	(Hufnagel, 1767)	BOLD:AAC2671	2	1
Geometridae	Lithostege	griseata	([Denis & Schiffermüller], 1775)	BOLD:ABZ2062	2	1
Geometridae	Lobophora	halterata	(Hufnagel, 1767)	BOLD:AAB7562	8	1
Geometridae	Lomaspilis	marginata	(Linnaeus, 1758)	BOLD:AAB5300, BOLD:ABZ2599	10	2
Geometridae	Lomographa	bimaculata	(Fabricius, 1775)	BOLD:AAB9407	6	1
Geometridae	Lomographa	temerata	([Denis & Schiffermüller], 1775)	BOLD:AAB5203	8	1
Geometridae	Lycia	alpina	(Sulzer, 1776)	BOLD:AAD9557	5	1
Geometridae	Lycia	hirtaria	(Clerck, 1759)	BOLD:AFD1382	6	1
Geometridae	Lycia	isabellae	(Harrison, 1914)	BOLD:AAB1160	1	1
Geometridae	Lycia	pomonaria	(Hübner, 1790)	BOLD:AAB1160	1	1
Geometridae	Lycia	zonaria	([Denis & Schiffermüller], 1775)	BOLD:AAD9557	3	1
Geometridae	Lythria	cruentaria	(Hufnagel, 1767)	BOLD:AAE8007	2	1
Geometridae	Lythria	plumularia	(Freyer, [1831])	BOLD:AAM0981	4	1
Geometridae	Lythria	purpuraria	(Linnaeus, 1758)	BOLD:AAC9098	2	1
Geometridae	Macaria	alternata	([Denis & Schiffermüller], 1775)	BOLD:AAA1496	11	1
Geometridae	Macaria	artesiaria	([Denis & Schiffermüller], 1775)	BOLD:AAC9543	3	1
Geometridae	Macaria	brunneata	(Thunberg, 1784)	BOLD:ABY9522	8	1
Geometridae	Macaria	carbonaria	(Clerck, 1759)	BOLD:AAF6678	5	1
Geometridae	Macaria	fusca	(Thunberg, 1792)	BOLD:AAC7749	7	1
Geometridae	Macaria	liturata	(Clerck, 1759)	BOLD:ABX6221, BOLD:ACF0383	7	2
Geometridae	Macaria	notata	(Linnaeus, 1758)	BOLD:ACF1675	5	1
Geometridae	Macaria	signaria	(Hübner, [1809])	BOLD:AAA1255	6	1
Geometridae	Macaria	wauaria	(Linnaeus, 1758)	BOLD:AAC9595	3	1
Geometridae	Martania	taeniata	(Stephens, 1831)	BOLD:AAE9770	7	1
Geometridae	Melanthia	alaudaria	(Freyer, 1846)	BOLD:AAF3446	4	1
Geometridae	Melanthia	procellata	([Denis & Schiffermüller], 1775)	BOLD:AAC2189	10	1
Geometridae	Menophra	abruptaria	(Thunberg, 1792)	BOLD:AEA9386	5	1
Geometridae	Mesoleuca	albicillata	(Linnaeus, 1758)	BOLD:AAC8744	9	1
Geometridae	Mesotype	didymata	(Linnaeus, 1758)	BOLD:AAE3950	3	1
Geometridae	Mesotype	parallelolineata	(Retzius, 1783)	BOLD:AAE3947	7	1
Geometridae	Mesotype	verberata	(Scopoli, 1763)	BOLD:AAE9298	7	1
Geometridae	Minoa	murinata	(Scopoli, 1763)	BOLD:AAF5756	6	1
Geometridae	Narraga	fasciolaria	(Hufnagel, 1767)	BOLD:AAC2078	1	1
Geometridae	Narraga	tessularia	(Metzner, 1845)	BOLD:AAH0729	3	1
Geometridae	Nebula	achromaria	(De la Harpe, [1853])	BOLD:AAG2005	6	1
Geometridae	Nebula	nebulata	(Treitschke, 1828)	BOLD:AAC6528	9	1
Geometridae	Nothocasis	sertata	(Hübner, [1817])	BOLD:AAD4385	4	1
Geometridae	Odezia	atrata	(Linnaeus, 1758)	BOLD:AAD5242, BOLD:ACG1959	4	2
Geometridae	Odontognophos	dumetata	(Treitschke, 1827)	BOLD:AAU3550	3	1
Geometridae	Odontopera	bidentata	(Clerck, 1759)	BOLD:AAB6560	6	1
Geometridae	Operophtera	brumata	(Linnaeus, 1758)	BOLD:AAA3963	12	1
Geometridae	Operophtera	fagata	(Scharfenberg, 1805)	BOLD:AAD0141	5	1
Geometridae	Opisthograptis	luteolata	(Linnaeus, 1758)	BOLD:AAA9865	8	1
Geometridae	Orthonama	obstipata	(Fabricius, 1794)	BOLD:AAA3431	5	1
Geometridae	Orthonama	vittata	(Borkhausen, 1794)	BOLD:AAD3075	3	1
Geometridae	Ourapteryx	sambucaria	(Linnaeus, 1758)	BOLD:AAB4472	8	1
Geometridae	Pachycnemia	hippocastanaria	(Hübner, [1799])	BOLD:AAB9094	2	1
Geometridae	Paradarisa	consonaria	(Hübner, [1799])	BOLD:AAC3271	7	1
Geometridae	Parectropis	similaria	(Hufnagel, 1767)	BOLD:AAD5817, BOLD:ACF5599	9	2
Geometridae	Pareulype	berberata	([Denis & Schiffermüller], 1775)	BOLD:AAD4122	7	1
Geometridae	Parietaria	dilucidaria	([Denis & Schiffermüller], 1775)	BOLD:AAC9509	9	1
Geometridae	Pasiphila	chloerata	(Mabille, 1870)	BOLD:AAD1465	4	1
Geometridae	Pasiphila	debiliata	(Hübner, [1817])	BOLD:AAE7106	6	1
Geometridae	Pasiphila	rectangulata	(Linnaeus, 1758)	BOLD:AAA3075, BOLD:AAA3076	14	2
Geometridae	Pelurga	comitata	(Linnaeus, 1758)	BOLD:AAB3967	2	1
Geometridae	Pennithera	firmata	(Hübner, [1822])	BOLD:AAC6743	6	1
Geometridae	Perconia	strigillaria	(Hübner, 1787)	BOLD:AAD6402	2	1
Geometridae	Peribatodes	rhomboidaria	([Denis & Schiffermüller], 1775)	BOLD:AAA4448, BOLD:ACE7297	10	2
Geometridae	Peribatodes	secundaria	([Denis & Schiffermüller], 1775)	BOLD:AAC2923	9	1
Geometridae	Perizoma	affinitata	(Stephens, 1831)	BOLD:AAC0743	6	1
Geometridae	Perizoma	albulata	([Denis & Schiffermüller], 1775)	BOLD:AAC2706, BOLD:ACH4205	9	2
Geometridae	Perizoma	alchemillata	(Linnaeus, 1758)	BOLD:AAA9313	9	1
Geometridae	Perizoma	barrassoi	Zahm, Cieslak & Hausmann, 2006	BOLD:ACJ5976	4	1
Geometridae	Perizoma	bifaciata	(Haworth, 1809)	BOLD:AAC3704	2	1
Geometridae	Perizoma	blandiata	([Denis & Schiffermüller], 1775)	BOLD:AAC6889	8	1
Geometridae	Perizoma	flavofasciata	(Thunberg, 1792)	BOLD:AAC5542	4	1
Geometridae	Perizoma	hydrata	(Treitschke, 1829)	BOLD:AAC0743	8	1
Geometridae	Perizoma	incultaria	(Herrich-Schäffer, [1848])	BOLD:AAF5044	5	1
Geometridae	Perizoma	juracolaria	(Wehrli, 1919)	BOLD:AAD4226	3	1
Geometridae	Perizoma	lugdunaria	(Herrich-Schäffer, [1855])	BOLD:AAQ3304	3	1
Geometridae	Perizoma	minorata	(Treitschke, 1828)	BOLD:AAD4210	10	1
Geometridae	Perizoma	obsoletata	(Herrich-Schäffer, 1838)	BOLD:AAD4225	15	1
Geometridae	Petrophora	chlorosata	(Scopoli, 1763)	BOLD:AAC0420	6	1
Geometridae	Phaiogramma	etruscaria	(Zeller, 1849)	BOLD:ABY4065	3	1
Geometridae	Phibalapteryx	virgata	(Hufnagel, 1767)	BOLD:AAD2846	2	1
Geometridae	Phigalia	pilosaria	([Denis & Schiffermüller], 1775)	BOLD:AAD0877	6	1
Geometridae	Philereme	transversata	(Hufnagel, 1767)	BOLD:AAC5104	8	1
Geometridae	Philereme	vetulata	([Denis & Schiffermüller], 1775)	BOLD:AAD2984	7	1
Geometridae	Plagodis	dolabraria	(Linnaeus, 1767)	BOLD:AAB8023	6	1
Geometridae	Plagodis	pulveraria	(Linnaeus, 1758)	BOLD:AAA6014	8	1
Geometridae	Plemyria	rubiginata	([Denis & Schiffermüller], 1775)	BOLD:AAC1712	6	1
Geometridae	Pseudopanthera	macularia	(Linnaeus, 1758)	BOLD:AAC7055	8	1
Geometridae	Pseudoterpna	pruinata	(Hufnagel, 1767)	BOLD:ACE9846	3	1
Geometridae	Psodos	alpinata	(Scopoli, 1763)	BOLD:AAH7952	12	1
Geometridae	Psodos	alticolaria	Mann, 1853	BOLD:AAH7951, BOLD:ACE6515	8	2
Geometridae	Psodos	canaliculata	(Hochenwarth, 1785)	BOLD:AAE6736	6	1
Geometridae	Psodos	coracina	(Esper, 1805)	BOLD:AAD3142	7	1
Geometridae	Psodos	noricana	Wagner, 1898	BOLD:AAI7576	8	1
Geometridae	Psodos	quadrifaria	(Sulzer, 1776)	BOLD:AAE8507	6	1
Geometridae	Psodos	spitzi	Rebel, 1906
Geometridae	Pterapherapteryx	sexalata	(Retzius, 1783)	BOLD:AAD0485	6	1
Geometridae	Pungeleria	capreolaria	([Denis & Schiffermüller], 1775)	BOLD:AAD9519	9	1
Geometridae	Rheumaptera	hastata	(Linnaeus, 1758)	BOLD:AAA5435	22	1
Geometridae	Rheumaptera	subhastata	(Nolcken, 1870)	BOLD:AAA5435, BOLD:AAA5436	7	2
Geometridae	Rhodometra	sacraria	(Linnaeus, 1767)	BOLD:AAA8983	3	1
Geometridae	Rhodostrophia	vibicaria	(Clerck, 1759)	BOLD:AAB6658	6	1
Geometridae	Schistostege	decussata	([Denis & Schiffermüller], 1775)	BOLD:AAI0802	1	1
Geometridae	Sciadia	caelibaria	(Heydenreich, 1851)	BOLD:AAC5403, BOLD:AEW6968	14	2
Geometridae	Sciadia	innuptaria	(Herrich-Schäffer, [1852])	BOLD:AAB4957	4	1
Geometridae	Sciadia	operaria	(Hübner, [1813])	BOLD:ADO6177, BOLD:AEE3881	3	2
Geometridae	Sciadia	slovenica	Leraut, 2008
Geometridae	Sciadia	tenebraria	(Esper, [1806])	BOLD:AAB4957, BOLD:ACE3562	10	2
Geometridae	Sciadia	zelleraria	(Freyer, [1836])	BOLD:AAB4957, BOLD:AAD2991	9	2
Geometridae	Sciadia	zirbitzensis	(Pieszczek, 1902)	BOLD:AAX7668	2	1
Geometridae	Scopula	caricaria	(Reutti, 1853)	BOLD:AAF0636	3	1
Geometridae	Scopula	confinaria	(Herrich-Schäffer, 1847)	BOLD:AAD1171	2	1
Geometridae	Scopula	corrivalaria	(Kretschmar, 1862)	BOLD:AAV8968	1	1
Geometridae	Scopula	decorata	([Denis & Schiffermüller], 1775)	BOLD:AAB1548	2	1
Geometridae	Scopula	emutaria	(Hübner, [1809])
Geometridae	Scopula	flaccidaria	(Zeller, 1852)	BOLD:AAH9749	3	1
Geometridae	Scopula	floslactata	(Haworth, 1809)	BOLD:AAC5048	5	1
Geometridae	Scopula	immorata	(Linnaeus, 1758)	BOLD:AAC9960	9	1
Geometridae	Scopula	immutata	(Linnaeus, 1758)	BOLD:AAC7473	10	1
Geometridae	Scopula	incanata	(Linnaeus, 1758)	BOLD:AAC9956, BOLD:ACF2292	8	2
Geometridae	Scopula	marginepunctata	(Goeze, 1781)	BOLD:AAA8392, BOLD:ACF3081	9	2
Geometridae	Scopula	nemoraria	(Hübner, [1799])
Geometridae	Scopula	nigropunctata	(Hufnagel, 1767)	BOLD:AAA9023	8	1
Geometridae	Scopula	ornata	(Scopoli, 1763)	BOLD:AAB1550	8	1
Geometridae	Scopula	rubiginata	(Hufnagel, 1767)	BOLD:AAC2115	5	1
Geometridae	Scopula	subpunctaria	(Herrich-Schäffer, 1847)	BOLD:AAD3949	9	1
Geometridae	Scopula	ternata	(Schrank, 1802)	BOLD:AAA5384	7	1
Geometridae	Scopula	umbelaria	(Hübner, [1813])	BOLD:AAE9751	7	1
Geometridae	Scopula	virgulata	([Denis & Schiffermüller], 1775)	BOLD:AAP7443	10	1
Geometridae	Scotopteryx	bipunctaria	([Denis & Schiffermüller], 1775)	BOLD:AAC0078	8	1
Geometridae	Scotopteryx	chenopodiata	(Linnaeus, 1758)	BOLD:AAB5023	6	1
Geometridae	Scotopteryx	coarctaria	([Denis & Schiffermüller], 1775)	BOLD:AAJ5744	3	1
Geometridae	Scotopteryx	ignorata	Huemer & Hausmann, 1998	BOLD:AAL9518	4	1
Geometridae	Scotopteryx	luridata	(Hufnagel, 1767)	BOLD:AAC7023	4	1
Geometridae	Scotopteryx	moeniata	(Scopoli, 1763)	BOLD:AAE1660	3	1
Geometridae	Scotopteryx	mucronata	(Scopoli, 1763)	BOLD:ABY4984	3	1
Geometridae	Scotopteryx	octodurensis	(Favre, 1903)
Geometridae	Scotopteryx	vicinaria	(Duponchel, 1830)	BOLD:ACJ4834	2	1
Geometridae	Scrupeodes	serotinaria	([Denis & Schiffermüller], 1775)	BOLD:AAX7664	7	1
Geometridae	Selenia	dentaria	(Fabricius, 1775)	BOLD:AAB7343	7	1
Geometridae	Selenia	lunularia	(Hübner, 1788)	BOLD:AAB1585, BOLD:ABY7097	6	2
Geometridae	Selenia	tetralunaria	(Hufnagel, 1767)	BOLD:AAB7329	8	1
Geometridae	Selidosema	brunnearia	(de Villers, 1789)
Geometridae	Selidosema	plumaria	([Denis & Schiffermüller], 1775)	BOLD:ACE9862	5	1
Geometridae	Siona	lineata	(Scopoli, 1763)	BOLD:AAC1903	7	1
Geometridae	Spargania	luctuata	([Denis & Schiffermüller], 1775)	BOLD:AAA2806	6	1
Geometridae	Stegania	cararia	(Hübner, [1790])	BOLD:AAF2184	4	1
Geometridae	Stegania	dilectaria	(Hübner, [1790])	BOLD:ACS3976	4	1
Geometridae	Stegania	trimaculata	(de Villers, 1789)
Geometridae	Synopsia	sociaria	(Hübner, [1799])	BOLD:AAD3244	2	1
Geometridae	Tephronia	lepraria	Rebel, 1909
Geometridae	Tephronia	sepiaria	(Hufnagel, 1767)	BOLD:AAD2603, BOLD:ABV4483	5	2
Geometridae	Thalera	fimbrialis	(Scopoli, 1763)	BOLD:AAC6840	5	1
Geometridae	Thera	britannica	(Turner, 1925)	BOLD:AAA7522	10	1
Geometridae	Thera	cembrae	(Kitt, 1912)	BOLD:AAA7521	21	1
Geometridae	Thera	cognata	(Thunberg, 1792)	BOLD:AAB9686	10	1
Geometridae	Thera	juniperata	(Linnaeus, 1758)	BOLD:AAA3914	9	1
Geometridae	Thera	obeliscata	(Hübner, 1787)	BOLD:AAA7521	14	1
Geometridae	Thera	variata	([Denis & Schiffermüller], 1775)	BOLD:AAA7522	11	1
Geometridae	Thera	vetustata	([Denis & Schiffermüller], 1775)	BOLD:AAA7522	9	1
Geometridae	Therapis	flavicaria	([Denis & Schiffermüller], 1775)	BOLD:ABY5507	2	1
Geometridae	Theria	primaria	(Haworth, 1809)	BOLD:AAE2941	4	1
Geometridae	Theria	rupicapraria	([Denis & Schiffermüller], 1775)	BOLD:AAE2942	3	1
Geometridae	Thetidia	smaragdaria	(Fabricius, 1787)	BOLD:AAB5663	3	1
Geometridae	Timandra	comae	Schmidt, 1931	BOLD:AAB0828	11	1
Geometridae	Trichopteryx	carpinata	(Borkhausen, 1794)	BOLD:AAC7472	6	1
Geometridae	Trichopteryx	polycommata	([Denis & Schiffermüller], 1775)	BOLD:AAC5988	6	1
Geometridae	Triphosa	dubitata	(Linnaeus, 1758)	BOLD:AAD3995	7	1
Geometridae	Triphosa	sabaudiata	(Duponchel, [1831])	BOLD:AAD3970	5	1
Geometridae	Venusia	blomeri	(Curtis, 1832)	BOLD:AAC9722	8	1
Geometridae	Venusia	cambrica	Curtis, 1839	BOLD:AAA1586	7	1
Geometridae	Xanthorhoe	biriviata	(Borkhausen, 1794)	BOLD:AAD1977	9	1
Geometridae	Xanthorhoe	decoloraria	(Esper, [1806])	BOLD:AAA5318	8	1
Geometridae	Xanthorhoe	designata	(Hufnagel, 1767)	BOLD:AAA7001, BOLD:ABZ0894	6	2
Geometridae	Xanthorhoe	ferrugata	(Clerck, 1759)	BOLD:ACF4785	8	1
Geometridae	Xanthorhoe	fluctuata	(Linnaeus, 1758)	BOLD:AAA6836	8	1
Geometridae	Xanthorhoe	incursata	(Hübner, [1813])	BOLD:AAB5059	3	1
Geometridae	Xanthorhoe	montanata	([Denis & Schiffermüller], 1775)	BOLD:AAB2524	12	1
Geometridae	Xanthorhoe	quadrifasiata	(Clerck, 1759)	BOLD:AAC9330	9	1
Geometridae	Xanthorhoe	spadicearia	([Denis & Schiffermüller], 1775)	BOLD:AAB7980, BOLD:AAB7981	11	2
Geometridae	Yezognophos	vittaria	(Thunberg, 1792)	BOLD:AAD3010	12	1
Glyphipterigidae	Acrolepia	autumnitella	Curtis, 1838	BOLD:AAF6915	7	1
Glyphipterigidae	Acrolepiopsis	assectella	(Zeller, 1839)	BOLD:AAB4903	5	1
Glyphipterigidae	Acrolepiopsis	betulella	(Curtis, 1838)
Glyphipterigidae	Digitivalva	arnicella	(Heyden, 1863)	BOLD:AAI9940	8	1
Glyphipterigidae	Digitivalva	granitella	(Treitschke, 1833)
Glyphipterigidae	Digitivalva	perlepidella	(Stainton, 1849)	BOLD:ADQ9063	2	1
Glyphipterigidae	Digitivalva	pulicariae	(Klimesch, 1956)	BOLD:AAI9939	5	1
Glyphipterigidae	Digitivalva	reticulella	(Hübner, 1796)	BOLD:AAE8385	4	1
Glyphipterigidae	Digitivalva	valeriella	(Snellen, 1878)	BOLD:AFA2667	1	1
Glyphipterigidae	Glyphipterix	bergstraesserella	(Fabricius, 1781)	BOLD:AAD7170	4	1
Glyphipterigidae	Glyphipterix	equitella	(Scopoli, 1763)	BOLD:AAE7178	6	1
Glyphipterigidae	Glyphipterix	forsterella	(Fabricius, 1781)	BOLD:AAD7071	3	1
Glyphipterigidae	Glyphipterix	gianelliella	(Ragonot, 1885)	BOLD:AAT9917	3	1
Glyphipterigidae	Glyphipterix	haworthana	(Stephens, 1834)	BOLD:AAI7316	2	1
Glyphipterigidae	Glyphipterix	schoenicolella	Boyd, 1858	BOLD:AAY0757	2	1
Glyphipterigidae	Glyphipterix	simpliciella	(Stephens, 1834)	BOLD:AAD6513	5	1
Glyphipterigidae	Glyphipterix	thrasonella	(Scopoli, 1763)	BOLD:AAD6735, BOLD:ACK7005	6	2
Glyphipterigidae	Orthotelia	sparganella	(Thunberg, 1788)	BOLD:AAF0765	2	1
Gracillariidae	Acrocercops	brongniardella	(Fabricius, 1798)	BOLD:AAE7282	6	1
Gracillariidae	Aristaea	pavoniella	(Zeller, 1847)	BOLD:AAJ9996	4	1
Gracillariidae	Aspilapteryx	spectabilis	Huemer, 1994
Gracillariidae	Aspilapteryx	tringipennella	(Zeller, 1839)	BOLD:AAD1923, BOLD:ABY5173	24	2
Gracillariidae	Callisto	basistrigella	Huemer, Deutsch & Triberti, 2015	BOLD:AAE0738	3	1
Gracillariidae	Callisto	coffeella	(Zetterstedt, 1839)	BOLD:AAE0738	9	1
Gracillariidae	Callisto	denticulella	(Thunberg, 1794)	BOLD:AAK2080	5	1
Gracillariidae	Callisto	insperatella	(Nickerl, 1864)
Gracillariidae	Caloptilia	alchimiella	(Scopoli, 1763)	BOLD:AAD2588	10	1
Gracillariidae	Caloptilia	azaleella	(Brants, 1913)
Gracillariidae	Caloptilia	betulicola	(Hering, 1928)	BOLD:AAE3420	5	1
Gracillariidae	Caloptilia	cuculipennella	(Hübner, 1796)	BOLD:AAF8193	9	1
Gracillariidae	Caloptilia	elongella	(Linnaeus, 1761)	BOLD:AAE3456	19	1
Gracillariidae	Caloptilia	falconipennella	(Hübner, [1813])	BOLD:AAI6854	12	1
Gracillariidae	Caloptilia	fidella	(Reutti, 1853)	BOLD:AAD2624	14	1
Gracillariidae	Caloptilia	fribergensis	(Fritzsche, 1871)	BOLD:AAY5586, BOLD:ABZ2267	16	2
Gracillariidae	Caloptilia	hauderi	(Rebel, 1906)	BOLD:AAY8056	4	1
Gracillariidae	Caloptilia	hemidactylella	([Denis & Schiffermüller], 1775)	BOLD:AAE7396	7	1
Gracillariidae	Caloptilia	honoratella	(Rebel, 1914)	BOLD:AAD2623, BOLD:ACE4089	10	2
Gracillariidae	Caloptilia	magnifica	(Stainton, 1867)	BOLD:AAW8007	2	1
Gracillariidae	Caloptilia	populetorum	(Zeller, 1839)	BOLD:AAC7830	3	1
Gracillariidae	Caloptilia	rhodinella	(Herrich-Schäffer, [1855])
Gracillariidae	Caloptilia	robustella	Jäckh, 1972	BOLD:AAD2587	7	1
Gracillariidae	Caloptilia	roscipennella	(Hübner, 1796)	BOLD:AAK1713	13	1
Gracillariidae	Caloptilia	rufipennella	(Hübner, 1796)	BOLD:AAE3419	20	1
Gracillariidae	Caloptilia	semifascia	(Haworth, 1828)	BOLD:AAC7934	16	1
Gracillariidae	Caloptilia	spec.		BOLD:ACX7847	2	1
Gracillariidae	Caloptilia	stigmatella	(Fabricius, 1781)	BOLD:AAA9984	12	1
Gracillariidae	Caloptilia	suberinella	(Tengström, 1848)
Gracillariidae	Calybites	phasianipennella	(Hübner, [1813])	BOLD:AAD6298, BOLD:AAD6299	17	2
Gracillariidae	Calybites	quadrisignella	(Zeller, 1839)	BOLD:AAK1704	2	1
Gracillariidae	Cameraria	ohridella	Deschka & Dimić, 1986	BOLD:AAA1236	33	1
Gracillariidae	Dialectica	imperialella	(Zeller, 1847)	BOLD:AAP9114	4	1
Gracillariidae	Dialectica	scalariella	(Zeller, 1850)	BOLD:AAL3278	3	1
Gracillariidae	Euspilapteryx	auroguttella	Stephens, 1835	BOLD:AAD7434	15	1
Gracillariidae	Gracillaria	loriolella	Frey, 1881	BOLD:AAI6855	9	1
Gracillariidae	Gracillaria	syringella	(Fabricius, 1794)	BOLD:AAC0054	13	1
Gracillariidae	Leucospilapteryx	omissella	(Stainton, 1848)	BOLD:AAE7281	2	1
Gracillariidae	Macrosaccus	robiniella	(Clemens, 1859)	BOLD:AAC4327	10	1
Gracillariidae	Micrurapteryx	kollariella	(Zeller, 1839)	BOLD:AAK6167, BOLD:AEI2361	5	2
Gracillariidae	Ornixola	caudulatella	(Zeller, 1839)	BOLD:AAK5430	1	1
Gracillariidae	Parectopa	ononidis	(Zeller, 1839)	BOLD:AAE3311	10	1
Gracillariidae	Parectopa	robiniella	Clemens, 1863	BOLD:AAI6037	2	1
Gracillariidae	Parornix	alpicola	(Wocke, 1877)	BOLD:AAL3862	3	1
Gracillariidae	Parornix	anglicella	(Stainton, 1850)	BOLD:AAL3861, BOLD:ABV8044, BOLD:ABZ6947	17	3
Gracillariidae	Parornix	anguliferella	(Zeller, 1847)	BOLD:AAI4030	2	1
Gracillariidae	Parornix	betulae	(Stainton, 1854)	BOLD:AAE3418, BOLD:ABZ4246	21	2
Gracillariidae	Parornix	carpinella	(Frey, 1863)	BOLD:AAP8577	4	1
Gracillariidae	Parornix	devoniella	(Stainton, 1850)	BOLD:AAD1352	26	1
Gracillariidae	Parornix	fagivora	(Frey, 1861)	BOLD:AAL3866	12	1
Gracillariidae	Parornix	finitimella	(Zeller, 1850)	BOLD:AAD1353	9	1
Gracillariidae	Parornix	ornatella	Triberti, 1981
Gracillariidae	Parornix	petiolella	(Frey, 1863)	BOLD:AAQ1312	6	1
Gracillariidae	Parornix	pfaffenzelleri	(Frey, 1856)
Gracillariidae	Parornix	scoticella	(Stainton, 1850)	BOLD:AAL3871, BOLD:ABW7162	4	2
Gracillariidae	Parornix	szocsi	Gozmány, 1952	BOLD:ABX0118	5	1
Gracillariidae	Parornix	tenella	(Rebel, 1919)	BOLD:ABU8493	17	1
Gracillariidae	Parornix	torquillella	(Zeller, 1850)	BOLD:AAF8206	21	1
Gracillariidae	Phyllocnistis	asiatica	Martynova, 1955	BOLD:AAL5482	16	1
Gracillariidae	Phyllocnistis	extrematrix	Martynova, 1955	BOLD:AAU3997	2	1
Gracillariidae	Phyllocnistis	labyrinthella	(Bjerkander, 1790)	BOLD:ACX5473	4	1
Gracillariidae	Phyllocnistis	ramulicola	Langmaid & Corley, 2007	BOLD:AAL5481	6	1
Gracillariidae	Phyllocnistis	saligna	(Zeller, 1839)	BOLD:AAQ1589	22	1
Gracillariidae	Phyllocnistis	triandricola	Voith, Aarvik & Berggren, 2023	BOLD:ABW1114	7	1
Gracillariidae	Phyllocnistis	unipunctella	(Stephens, 1834)	BOLD:AAD7979	18	1
Gracillariidae	Phyllocnistis	valentinensis	Hering, 1936	BOLD:AAY4829	6	1
Gracillariidae	Phyllocnistis	vitegenella	Clemens, 1859	BOLD:AAI3014	10	1
Gracillariidae	Phyllocnistis	xenia	Hering, 1936
Gracillariidae	Phyllonorycter	abrasella	(Duponchel, [1843])	BOLD:AAL5441	3	1
Gracillariidae	Phyllonorycter	acaciella	(Duponchel, [1843])
Gracillariidae	Phyllonorycter	acerifoliella	(Zeller, 1839)	BOLD:AAE6553, BOLD:AAE6554	6	2
Gracillariidae	Phyllonorycter	aemula	Triberti, Deschka & Huemer, 1997	BOLD:AAP5614	1	1
Gracillariidae	Phyllonorycter	agilella	(Zeller, 1846)	BOLD:AAH8474	2	1
Gracillariidae	Phyllonorycter	alpina	(Frey, 1856)	BOLD:AAL5437	15	1
Gracillariidae	Phyllonorycter	anceps	Triberti, 2007
Gracillariidae	Phyllonorycter	anderidae	(Fletcher, 1885)
Gracillariidae	Phyllonorycter	blancardella	(Fabricius, 1781)	BOLD:AAD1185	4	1
Gracillariidae	Phyllonorycter	cavella	(Zeller, 1846)	BOLD:AAF6253	4	1
Gracillariidae	Phyllonorycter	cerasicolella	(Herrich-Schäffer, [1855])	BOLD:AAE6560	14	1
Gracillariidae	Phyllonorycter	cerasinella	(Reutti, 1853)	BOLD:AAP5613	2	1
Gracillariidae	Phyllonorycter	cerisolella	(de Peyerimhoff, 1871)
Gracillariidae	Phyllonorycter	cerris	(Gregor, 1952)	BOLD:AAD8331	7	1
Gracillariidae	Phyllonorycter	comparella	(Duponchel, [1843])	BOLD:AAD4850	3	1
Gracillariidae	Phyllonorycter	connexella	(Zeller, 1846)	BOLD:AAD9951	14	1
Gracillariidae	Phyllonorycter	coryli	(Nicelli, 1851)	BOLD:AAD8123	12	1
Gracillariidae	Phyllonorycter	corylifoliella	(Hübner, 1796)	BOLD:AAA9517, BOLD:AAY4930	3	2
Gracillariidae	Phyllonorycter	cydoniella	([Denis & Schiffermüller], 1775)
Gracillariidae	Phyllonorycter	delitella	(Duponchel, [1844])	BOLD:AAF6185	3	1
Gracillariidae	Phyllonorycter	deschkai	Triberti, 2007	BOLD:AAL5419	18	1
Gracillariidae	Phyllonorycter	distentella	(Zeller, 1846)	BOLD:AAF6169	4	1
Gracillariidae	Phyllonorycter	dubitella	(Herrich-Schäffer, [1855])	BOLD:AAD1181	7	1
Gracillariidae	Phyllonorycter	emberizaepenella	(Bouché, 1834)	BOLD:AAF6919	18	1
Gracillariidae	Phyllonorycter	esperella	(Goeze, 1783)	BOLD:AAF6924	2	1
Gracillariidae	Phyllonorycter	fraxinella	(Zeller, 1846)
Gracillariidae	Phyllonorycter	froelichiella	(Zeller, 1839)	BOLD:ABY6519	9	1
Gracillariidae	Phyllonorycter	geniculella	(Ragonot, 1874)	BOLD:AAH8499	13	1
Gracillariidae	Phyllonorycter	gerasimowi	(Hering, 1930)
Gracillariidae	Phyllonorycter	harrisella	(Linnaeus, 1761)	BOLD:AAF6926	10	1
Gracillariidae	Phyllonorycter	heegeriella	(Zeller, 1846)	BOLD:AAH8505	2	1
Gracillariidae	Phyllonorycter	hilarella	(Zetterstedt, 1839)	BOLD:AAE0033	7	1
Gracillariidae	Phyllonorycter	ilicifoliella	(Duponchel, [1843])	BOLD:AAH8491	3	1
Gracillariidae	Phyllonorycter	insignitella	(Zeller, 1846)	BOLD:AAE4517	17	1
Gracillariidae	Phyllonorycter	issikii	(Kumata, 1963)	BOLD:AAC9940	39	1
Gracillariidae	Phyllonorycter	joannisi	(Le Marchand, 1936)	BOLD:AAD8470	2	1
Gracillariidae	Phyllonorycter	junoniella	(Zeller, 1846)	BOLD:AAD4754	7	1
Gracillariidae	Phyllonorycter	klemannella	(Fabricius, 1781)	BOLD:AAH8487	8	1
Gracillariidae	Phyllonorycter	kuhlweiniella	(Zeller, 1839)	BOLD:AAH8492	1	1
Gracillariidae	Phyllonorycter	lantanella	(Schrank, 1802)	BOLD:AAP7361	6	1
Gracillariidae	Phyllonorycter	lautella	(Zeller, 1846)	BOLD:AAC7024	3	1
Gracillariidae	Phyllonorycter	leucographella	(Zeller, 1850)	BOLD:AAE0224	4	1
Gracillariidae	Phyllonorycter	maestingella	(Müller, 1764)	BOLD:AAH8496, BOLD:AAL6962	57	2
Gracillariidae	Phyllonorycter	mannii	(Zeller, 1846)	BOLD:ACF5047	2	1
Gracillariidae	Phyllonorycter	medicaginella	(Gerasimov, 1930)	BOLD:AAE0106	4	1
Gracillariidae	Phyllonorycter	mespilella	(Hübner, [1805])	BOLD:AAC1755	3	1
Gracillariidae	Phyllonorycter	messaniella	(Zeller, 1846)	BOLD:AAD9588	3	1
Gracillariidae	Phyllonorycter	muelleriella	(Zeller, 1839)	BOLD:AAH8495	5	1
Gracillariidae	Phyllonorycter	nicellii	(Stainton, 1851)	BOLD:AAD1189	6	1
Gracillariidae	Phyllonorycter	nigrescentella	(Logan, 1851)	BOLD:AAD7994	1	1
Gracillariidae	Phyllonorycter	oxyacanthae	(Frey, 1855)	BOLD:ABZ8305, BOLD:ACR3738, BOLD:ADM6919	11	3
Gracillariidae	Phyllonorycter	parisiella	(Wocke, 1848)	BOLD:AAF6969	3	1
Gracillariidae	Phyllonorycter	pastorella	(Zeller, 1846)	BOLD:AAD9785	7	1
Gracillariidae	Phyllonorycter	platani	(Staudinger, 1870)	BOLD:AAD8539	2	1
Gracillariidae	Phyllonorycter	populifoliella	(Treitschke, 1833)	BOLD:AAD8619	1	1
Gracillariidae	Phyllonorycter	quercifoliella	(Zeller, 1839)	BOLD:AAD8332	13	1
Gracillariidae	Phyllonorycter	quinqueguttella	(Stainton, 1851)
Gracillariidae	Phyllonorycter	rajella	(Linnaeus, 1758)	BOLD:AAE4723	13	1
Gracillariidae	Phyllonorycter	roboris	(Zeller, 1839)	BOLD:AAE4718, BOLD:AAE4719	14	2
Gracillariidae	Phyllonorycter	sagitella	(Bjerkander, 1790)	BOLD:AAD4916	10	1
Gracillariidae	Phyllonorycter	salicicolella	(Sircom, 1848)	BOLD:AAC4332, BOLD:ACF5164	11	2
Gracillariidae	Phyllonorycter	salictella	(Zeller, 1846)	BOLD:AAA9516, BOLD:AAA9518	22	2
Gracillariidae	Phyllonorycter	scabiosella	(Douglas, 1853)	BOLD:ACF0006	2	1
[truncated: 2,279 more rows]

## Sheet: Tabelle2
Checklist of Austrian Lepidoptera
