# Supplementary material for: Towards a Complete DNA Barcode Library of Austrian Lepidoptera
Source: Insects. 2026 May 3;17(5):473. doi: 10.3390/insects17050473 (PMC13207357; doi:10.3390/insects17050473)
Supplement: Supplementary file 1 [file insects-17-00473-s001.zip › Table_S5_Newly published species records for the fauna of Austria since the last checklist, supported by DNA barcodes.xlsx]

## Sheet: Tabelle1
Newly published species records for the fauna of Austria since the last checklist, supported by DNA barcodes
Species	Family	Reference, Remarks
Nemophora scopolii	Adelidae	[44]
Argyresthia kulfani	Argyresthiidae	[6], unpubl. Barcode
Symmoca schmidi	Autostichidae	[6]
Symmoca signatella	Autostichidae	[73]
Batrachedra confusella	Batrachedridae	[37]
Batrachedra parvulipunctella	Batrachedridae	[28]
Tecmerium perplexus	Blastobasidae	[74]
Bucculatrix regaella	Bucculatricidae	[75]
Coleophora amarchana	Coleophoridae	[75]
Coleophora avellanae	Coleophoridae	[38]
Coleophora caucasica	Coleophoridae	[76]
Coleophora curictae	Coleophoridae	[6], unpubl. Barcode
Coleophora cytisicolella	Coleophoridae	[39]
Coleophora ericarnella	Coleophoridae	[40]
Coleophora jaernaensis	Coleophoridae	[77]
Coleophora pannonicella	Coleophoridae	[6]
Coleophora paramayrella	Coleophoridae	[78]
Coleophora paucinotella	Coleophoridae	[6]
Spoladea recurvalis	Crambidae	[79], unpubl. Barcode
Sufetula diminutalis	Crambidae	[80]
Agonopterix paraselini	Depressariidae	[35]
Agonopterix scopariella	Depressariidae	[75]
Agonopterix subtakamukui	Depressariidae	[57]
Depressaria floridella	Depressariidae	[80]
Chrysoclista gabretica	Elachistidae	[51]
Elachista deriventa	Elachistidae	[81]
Elachista distigmatella	Elachistidae	[6], unpubl. Barcode
Elachista fasciola	Elachistidae	[76]
Elachista fulgens	Elachistidae	[82]
Epermenia plumbeella	Epermeniidae	[53]
Epermenia reinhardgaedikei	Epermeniidae	[43]
Epermenia sinjovi	Epermeniidae	[83]
Eutelia adulatrix	Euteliidae	[84]
Anarsia innoxiella	Gelechiidae	[70]
Aproaerema cinctelloides	Gelechiidae	[75]
Bryotropha tachyptilella	Gelechiidae	[76]
Caryocolum improvisella	Gelechiidae	[49]
Gelechia obscuripennis	Gelechiidae	[55]
Monochroa moyses	Gelechiidae	[85]
Nothris gregerseni	Gelechiidae	[28]
Pragmatodes albagonella	Gelechiidae	[86]
Ptycerata cryptoxena	Gelechiidae	[52]
Pyncostola bohemiella	Gelechiidae	[87], unpubl. Barcode
Scrobipalpa reiprichi	Gelechiidae	[88]
Thiotricha majorella	Gelechiidae	[29]
Eupithecia manniara	Geometridae	[54]
Perizoma barrassoi	Geometridae	[89]
Perizoma juracolaria	Geometridae	[90]
Callisto basistrigella	Gracillariidae	[41]
Caloptilia magnifica	Gracillariidae	[91], unpubl. Barcode
Phyllocnistis asiatica	Gracillariidae	[45]
Phyllocnistis ramulicola	Gracillariidae	[75]
*Phyllocnistis triandricola	Gracillariidae	[45]
Phyllocnistis vitegenella	Gracillariidae	[6], unpubl. Barcode
Phyllonorycter cerris	Gracillariidae	[75]
Phyllonorycter trifoliella	Gracillariidae	[6], unpubl. Barcode
Antispila petryi	Heliozelidae	[48]
Coptodisca juglandiella	Heliozelidae	[6], unpubl. Barcode
Coptodisca lucifluella	Heliozelidae	[92], unpubl. Barcode
Agnoea jaeckhi	Lypusidae	[34]
Ectoedemia heckfordi	Nepticulidae	[26]
Trifurcula silviae	Nepticulidae	[75]
Zimmermannia amani	Nepticulidae	[28]
Acontia candefacta	Noctuidae	[75]
Gracilathetis kovacssandori	Noctuidae	[47]
Hoplodrina alsinides	Noctuidae	[56]
Luperina dumerilii	Noctuidae	[84]
Rhigognostis scharnikensis	Plutellidae	[46]
Rhigognostis schmaltzella	Plutellidae	[46]
Prays citri	Praydidae	[81]
Dahlica croatica	Psychidae	[77]
Oxyptilus buvati	Pterophoridae	[28]
Delplanqueia inscriptella	Pyralidae	[28]
Elegia atrifasciella	Pyralidae	[76]
Agnathosia sandoeensis	Tineidae	[93], Barcode unpubl.
Cephimallota angusticostella	Tineidae	[94]
Nemapogon hungaricus	Tineidae	[28]
Trichophaga scandinaviella	Tineidae	[28]
Aethes moribundana	Tortricidae	[94]
Ancylis christiandiana	Tortricidae	[36]
Argyroploce lediana	Tortricidae	[95], unpubl. Barcode
Bactra suedana	Tortricidae	[75]
Clepsis peritana	Tortricidae	[6], unpubl. Barcode
Cochylimorpha dorsimaculana	Tortricidae	[50]
Cydia interscindana	Tortricidae	[6], unpubl. Barcode
Dichrorampha cinerascens	Tortricidae	[28]
Dichrorampha velata	Tortricidae	[42]
Epiblema tussilaginana	Tortricidae	[29]
Eucosma tundrana	Tortricidae	[30]
Lobesiodes euphorbiana	Tortricidae	[6, 94]
