# Supplementary material for: Towards a Complete DNA Barcode Library of Austrian Lepidoptera
Source: Insects. 2026 May 3;17(5):473. doi: 10.3390/insects17050473 (PMC13207357; doi:10.3390/insects17050473)
Supplement: Supplementary file 1 [file insects-17-00473-s001.zip › Table_S3_Taxonomically unresolved BINs.xlsx]

## Sheet: Tabelle1
Taxonomically unresolved BINs
family	species	BIN	BIN members	max. intraspecific distance	aver. intraspecific distance	NN dist	NN family	NN species	NN BIN	NN BIN members
Autostichidae	Apatema spec.	BOLD:AEE3454	3	0.0	0.0	3.6858974	Autostichidae	Apatema whalleyi	BOLD:AAJ1448	14
Bucculatricidae	Bucculatrix spec. 1	BOLD:ACO5837	5	0.0	0.0	6.570513	Bucculatricidae	Bucculatrix spec.	BOLD:AEH4943	3
Bucculatricidae	Bucculatrix spec. 2	BOLD:AEU5950	6	0.49342102	0.31016234	1.2820513	Bucculatricidae	Bucculatrix spec.	BOLD:AHE5974	2
Bucculatricidae	Bucculatrix spec. 3	BOLD:AAU1881	14	0.48154095	0.1155237	4.967949	Bucculatricidae	Bucculatrix fatigatella	BOLD:AAW7371	6
Coleophoridae	Coleophora spec. 1	BOLD:ABV7960	5	0.64205456	0.29428416	3.0150754	Coleophoridae	Coleophora otidipennella	BOLD:AAB3185	61
Coleophoridae	Coleophora spec. 2	BOLD:ADR7382	2	0.0	0.0	2.8846154	Coleophoridae	Coleophora gallipennella	BOLD:AAJ0702	25
Coleophoridae	Coleophora spec. 3	BOLD:AAY9763	2	0.4587156	0.4587156	5.448718			private_bin
Elachistidae	Elachista spec. 1	BOLD:ACS3093	1	0.0	0.0	3.5	Elachistidae	Elachista anserinelloides	BOLD:ABY3837	6
Elachistidae	Elachista spec. 2	BOLD:ACT4739	5	0.48154095	0.19261637	4.952381	Elachistidae	Elachista wieseriella, E. maritimella	BOLD:ACG7227	59
Elachistidae	Elachista spec. 3	BOLD:ACX5155	14	0.64205456	0.090323634	2.2690437	Elachistidae	Elachista occidentalis, E. ruthae	BOLD:AAD9988	103
Elachistidae	Elachista spec. 4	BOLD:ADM5855	10	0.9630819	0.43603617	3.8461537	Elachistidae	Elachista griseella	BOLD:ABA4185	2
Elachistidae	Elachista spec. 5	BOLD:ADO3020	3	1.1235955	0.7490637	6.0897436	Elachistidae	Elachista atricomella, E. austera, E. vulturna	BOLD:AAI9389	55
Elachistidae	Elachista spec. 6	BOLD:AEP5730	6	0.48154095	0.26253876	2.7350428	Elachistidae	Elachista filicornella	BOLD:ABX1382	2
Elachistidae	Elachista spec. 7	BOLD:AET3871	1	0.0	0.0	7.3717947	Drepanidae	Paragnorima fuscescens	BOLD:AEO7639	1
Epermeniidae	Epermenia spec.	BOLD:ACM5100	2	0.0	0.0	6.4102564	Epermeniidae	Epermenia aequidentellus, E. strictellus	BOLD:AAL0665	52
Eriocraniidae	Dyseriocrania spec.	BOLD:AEP5181	3	0.32102728	0.21401818	6.25	Eriocraniidae	Dyseriocrania griseocapitella	BOLD:AAD3058	6
Eriocraniidae	Eriocrania spec.	BOLD:AAB3767	314	1.010101	0.33517402	3.0107527	Eriocraniidae	Eriocrania semipurpurella	BOLD:AAX8459	6
Gelechiidae	Aproaerema spec.	BOLD:ADG7311	5	0.9630819	0.37498307	4.1666665	Gelechiidae	Aproaerema spec.	BOLD:AEC5138	5
Gelechiidae	Exoteleia spec.	BOLD:AAA8390	192	1.7713366	0.40027228	4.5614033	Gelechiidae	Exoteleia succinctella	BOLD:AAD7714	17
Gelechiidae	Monochroa spec.	BOLD:ACS5726	5	0.48154095	0.22684865	3.525641	Gelechiidae	Monochroa inflexella	BOLD:ACX1099	9
Geometridae	Crocallis spec.	BOLD:AAE4231	54	1.8092105	0.5218718	2.2569444	Geometridae	Crocallis rothei	BOLD:ABV3789	2
Gracillariidae	Caloptilia spec.	BOLD:ACX7847	6	0.49833888	0.31443253	3.0448718	Gracillariidae	Caloptilia alnicolella, C. nondeterminata	BOLD:ACT0682	3
Heliozelidae	Heliozela spec.	BOLD:AEH8092	1	0.0	0.0	2.4038463	Heliozelidae	Heliozela spec.	BOLD:ACO3181	2
Heliozelidae	Heliozela spec.	BOLD:AEM6530	7	2.0866773	0.8102117	3.0448718	Heliozelidae	Heliozela sericiella	BOLD:AAK4533	39
Lyonetiidae	Leucoptera spec.	BOLD:ADL9755	1	0.0	0.0	3.3653846	Lyonetiidae	Leucoptera heringiella	BOLD:ADL9754	7
Nepticulidae	Ectoedemia spec.	BOLD:AEB0907	7	1.2841091	0.67677724	1.1217948	Nepticulidae	Ectoedemia subbimaculella, E. heringi, E. phyllotomella, E. liechtensteini	BOLD:ACF0249	53
Nepticulidae	Stigmella spec. 1	BOLD:AAC8507	134	2.4077046	0.3062092	1.7985611	Nepticulidae	Stigmella salicis	BOLD:AAC8505	240
Nepticulidae	Stigmella spec. 3	BOLD:ACX1163	2	0.0	0.0	8.01282	Nepticulidae	Stigmella tranocrossa	BOLD:ACU7132	3
Nepticulidae	Trifurcula spec. 1	BOLD:ADL9777	11	0.80256826	0.28600612	8.900523	Nepticulidae	Trifurcula ortneri	BOLD:ACG8999	7
Nepticulidae	Trifurcula spec. 2	BOLD:ACG9245	4	0.5084746	0.35526112	11.217949	Nepticulidae	Stigmella spec.	BOLD:AAY6974	18
Noctuidae	Mythimna spec.	BOLD:ADF0473	16	0.48154095	0.14044952	5.6074767	Noctuidae	Leucania designata	BOLD:AAK9297	5
Nolidae	Nycteola spec.	BOLD:ADL4270	20	2.417962	0.35944736	3.28152	Nolidae	Nycteola revayana	BOLD:AAB8993	101
Oecophoridae	Pleurota spec.	BOLD:ADA2337	3	0.99502486	0.6527023	2.2435896	Oecophoridae	Pleurota bitrabicella	BOLD:ACF8301	1
Psychidae	Dahlica spec.	BOLD:ACC7421	10	1.3745705	0.48072878	4.1666665	Psychidae	Dahlica lichenella, D. wockei, D. nickerlii, D. wagneri, Dahlica spec.	BOLD:ABV4077	99
Pyralidae	Euzophera spec.	BOLD:ACS1239	2	0.34423408	0.34423408	1.9841269	Pyralidae	Phycitinae sp. 2	BOLD:AFT0987	1
Tortricidae	Aethes spec.	BOLD:AAY5513	14	0.9630819	0.2700364	1.1217948	Tortricidae	Aethes spec.	BOLD:AEA1424	3
Tortricidae	Cydia spec.	BOLD:ACP8991	1	0.0	0.0	7.2115383	Tortricidae	Cydia spec.	BOLD:ACK2408	4
Tortricidae	Dichrorampha spec.	BOLD:ADF1570	3	0.80256826	0.64205456	5.448718	Tortricidae	Dichrorampha eximia	BOLD:AEC9743	1
Tortricidae	Epiblema spec.	BOLD:ADO1338	1	0.0	0.0	2.5641026	Tortricidae	Epiblema grandaevana, E. tussilaginana	BOLD:AAF2217	43
Tortricidae	Eucosma spec.	BOLD:ADM3636	8	0.64205456	0.32496843	2.8846154	Tortricidae	Eucosma cumulana	BOLD:ACZ7012	4
